# Supplementary material for: Addressing TB multimorbidity in policy and practice: An exploratory survey of TB providers in 27 high-TB burden countries
Source: PLOS Glob Public Health. 2022 Dec 7;2(12):e0001205. doi: 10.1371/journal.pgph.0001205 (PMC10022227; doi:10.1371/journal.pgph.0001205)
Supplement: S2 Appendix — (XLSX) [file pgph.0001205.s002.xlsx]

## Sheet: Respondents characteristics
	Country	All included respondents							Only respondents who finished the survey
		What country do you work in?	Freq.	Percent	Cum.			1	What country do you work in?	Freq.	Percent	Cum.
		Brazil*	116	26.01	26.01	#NAME?			Brazil	90	26.71	26.71	#NAME?
		India*	77	17.26	43.27	#NAME?			India	54	16.02	42.73	#NAME?
		Philippines	62	13.9	57.17	#NAME?			Philippines	48	14.24	56.97	#NAME?
		China*	39	8.74	65.92	#NAME?			China	35	10.39	67.36	#NAME?
		Nigeria*	37	8.3	74.22	#NAME?			Nigeria	29	8.61	75.96	#NAME?
		Uganda*	20	4.48	78.7	#NAME?			Uganda	18	5.34	81.31	#NAME?
		Mozambique*	13	2.91	81.61	#NAME?			Mozambique	10	2.97	84.27	#NAME?
		Angola	10	2.24	83.86	#NAME?			Angola	4	1.19	95.25	#NAME?
		Pakistan	8	1.79	85.65	#NAME?			Pakistan	6	1.78	88.13	#NAME?
		Bangladesh	7	1.57	87.22	#NAME?			Bangladesh	5	1.48	89.61	#NAME?
		Kenya*	7	1.57	88.79	#NAME?			Kenya	5	1.48	91.1	#NAME?
		Papua New Guinea	7	1.57	90.36	#NAME?			Papua New Guinea	5	1.48	92.58	#NAME?
		Sierra Leone	7	1.57	91.93	#NAME?			Sierra Leone	7	2.08	86.35	#NAME?
		Democratic Republic of Congo*	5	1.12	93.05	#NAME?			Democratic Republic of Congo	1	0.3	97.92	#NAME?
		Zambia*	5	1.12	94.17	#NAME?			Zambia	2	0.59	97.33	#NAME?
		Zimbabwe	5	1.12	95.29	#NAME?			Zimbabwe	5	1.48	94.07	#NAME?
		South Africa*	4	0.9	96.19	#NAME?			South Africa	3	0.89	96.14	#NAME?
		Lesotho*	3	0.67	96.86	#NAME?			Lesotho	2	0.59	96.74	#NAME?
		United Republic of Tanzania*	3	0.67	97.53	#NAME?			United Republic of Tanzania	1	0.3	99.7	#NAME?
		Congo (Brazzaville)*	2	0.45	97.98	#NAME?			Congo (Brazzaville)	1	0.3	97.63	#NAME?
		Ethiopia*	2	0.45	98.43	#NAME?			Ethiopia	1	0.3	98.22	#NAME?
		Myanmar*	2	0.45	98.88	#NAME?			Myanmar	1	0.3	99.11	#NAME?
		Central African Republic*	1	0.22	99.1	#NAME?			Central African Republic	0	0	99.11	#NAME?
		Indonesia*	1	0.22	99.33	#NAME?			Indonesia	1	0.3	98.52	#NAME?
		Liberia*	1	0.22	99.55	#NAME?			Liberia	1	0.3	98.81	#NAME?
		Namibia*	1	0.22	99.78	#NAME?			Namibia	1	0.3	99.41	#NAME?
		Russian Federation	1	0.22	100	#NAME?			Russian Federation	1	0.3	100	#NAME?
		Cambodia	0			#NAME?			Cambodia	0			#NAME?
		Democratic People’s Republic of Korea	0			#NAME?			Democratic People’s Republic of Korea	0			#NAME?
		Gabon*	0			#NAME?			Gabon	0			#NAME?
		Mongolia	0			#NAME?			Mongolia	0			#NAME?
		Thailand*	0			#NAME?			Thailand	0			#NAME?
		Vietnam	0			#NAME?			Vietnam	0			#NAME?
		Total	446	100
	Position
		3- What
		statement best
		describes your
		position? -
		Selected
		Choice	Freq.	Percent	Cum.
		TBP manager	158	35.43	35.43	#NAME?
		Consultant	61	13.68	49.1	#NAME?
		1y.health care	71	15.92	65.02	#NAME?
		2y.health care	25	5.61	70.63	#NAME?
		3y.health care	64	14.35	84.98	#NAME?
		Other	67	15.02	100	#NAME?
		Total	446	100
	Positions by country
			TBP manager	Consultant	1y health care	2y health care	3y health care	Other	Total	Total-Other
		Brazil	57	0	25	14	12	8	116	108
		India	23	19	3	3	4	25	77	52
		Philippines	21	2	18	0	11	10	62	52
		China	3	1	7	5	23	0	39	39
		Nigeria	16	11	0	2	1	7	37	30
		Uganda	8	4	4	1	0	3	20	17
		Mozambique	4	3	4	0	1	1	13	12
		Angola	3	2	1	0	1	3	10	7
		Pakistan	2	2	0	0	4	0	8	8
		Bangladesh	3	3	0	0	1	0	7	7
		Kenya	2	3	1	0	0	1	7	6
		Papua New Guinea	3	1	1	0	1	1	7	6
		Sierra Leone	2	1	0	0	3	1	7	6
		Democratic Republic o	1	1	1	0	1	1	5	4
		Zambia	1	1	2	0	0	1	5	4
		Zimbabwe	2	1	0	0	0	2	5	3
		South Africa	1	0	2	0	0	1	4	3
		Lesotho	0	2	0	0	0	1	3	2
		United Republic of Ta	1	1	1	0	0	0	3	3
		Congo (Brazzaville)	1	0	0	0	0	1	2	1
		Ethiopia	1	1	0	0	0	0	2	2
		Myanmar	1	0	1	0	0	0	2	2
		Central African Repub	0	1	0	0	0	0	1	1
		Indonesia	0	1	0	0	0	0	1	1
		Liberia	1	0	0	0	0	0	1	1
		Namibia	1	0	0	0	0	0	1	1
		Russian Federation	0	0	0	0	1	0	1	1
	Do you work at a DOTS clinic?
			Yes	No	.	Total
		1y health care	39	30	2	71
		2y health care	10	14	1	25
		3y health care	34	27	3	64
		Total	83	71	6	160
		%	0.51875
	Main role in the organisation
		Choice	TBP manag	Consultan	1y health	2y health	3y health	Other	Total	%
		Service manager	81	9	2	1	4	8	105	0.235426	#NAME?
		Clinician/ TB healthc	28	8	47	20	53	6	162	0.363229	#NAME?
		Advocacy / advisory	19	33	9	1	4	12	78	0.174888	#NAME?
		Other (please specify	29	8	12	3	2	39	93	0.20852	#NAME?
		NR	1	3	1	0	1	2	8	0.0179372	#NAME?
	Type of service provider
			1y health	2y health	3y health	Total	%
		public	45	18	54	117	0.515419	#NAME?
		private (not-for-prof	18	4	6	28	0.123348	#NAME?
		private (for-profit)	3	1	3	7	0.030837	#NAME?
		Other	4	1	0	5	0.0220264	#NAME?
		NR	1	1	1	70	0.30837	#NAME?
		Total	71	25	64	227
	At what level are you working?		(non-exclusive responses)
	position = TBP manager				position = Consultant
	Variable	Sum	Mean		Variable	Sum	Mean
										TBP managers (n=158)	Consultants (n=61)
	level_inte~l	9	0.0576923		level_inte~l	8	0.131148		International	0.0576923	0.131148
	level_nati~l	46	0.294872		level_nati~l	18	0.295082		National	0.294872	0.295082
	level_prov~l	33	0.211538		level_prov~l	10	0.163934		Provincial	0.211538	0.163934
	level_state	40	0.25641		level_state	16	0.262295		State	0.25641	0.262295
	level_dist~t	58	0.371795		level_dist~t	19	0.311475		District	0.371795	0.311475
	level_subd~t	25	0.160256		level_subd~t	11	0.180328		Subdistrict	0.160256	0.180328
	Work in a TB clinic?
		9- Do you work in a TB clinic?	Freq.	Percent	Cum.
		Yes, I do work in a TB clinic	182	52.15	52.15
		No, I do not work in a TB clinic	167	47.85	100
		What country do	Progress
		you work in?	0	18	36	54	59	82	100	Total
													Section 1 (Resp.Chars.) (Excluded)	Section 2 (Policy documents and guidelines) (included)	Section 3 (TBMM in practice)	Section 4 (experience and concerns)		Total
		Brazil	1	8	13	24	0	2	90	138		Brazil*	22	24	2	90	10	116
		Philippines	0	12	13	12	0	2	48	87		India*	25	12	2	48	10	62
		India	0	1	6	16	0	7	54	84		Philippines	7	16	7	54	10	77
		China	0	10	3	3	0	1	35	52		China*	13	3	1	35	10	39
		Nigeria	0	3	2	7	0	1	29	42		Nigeria*	5	7	1	29	10	37
		Uganda	0	2	2	1	0	1	18	24		Uganda*	4	1	1	18	10	20
		Mozambique	0	0	1	2	0	1	10	14		Mozambique*	1	2	1	10	10	13
		Angola	1	0	0	5	0	1	4	11		Angola	1	5	1	4	10	10
		Pakistan	0	1	1	2	0	0	6	10		Pakistan	2	2	0	6	10	8
		Bangladesh	0	1	1	1	1	0	5	9		Bangladesh	2	1	1	5	10	7
		Zimbabwe	0	0	4	0	0	0	5	9		Kenya*	4	0	0	5	10	5
		Kenya	1	0	0	2	0	0	5	8		Papua New Guinea	1	2	0	5	10	7
		Papua New Guinea	0	0	0	1	0	1	5	7		Sierra Leone	0	1	1	5	10	7
		Sierra Leone	0	0	0	0	0	0	7	7		Dem. Republic of Congo*	0	0	0	7	10	7
		Zambia	0	1	1	3	0	0	2	7		Zambia*	2	3	0	2	10	5
		Democratic Republic o	0	0	0	2	1	1	1	5		Zimbabwe	0	2	2	1	10	5
		South Africa	0	1	0	1	0	0	3	5		South Africa*	1	1	0	3	10	4
		United Republic of Ta	0	0	2	2	0	0	1	5		Lesotho*	2	2	0	1	10	3
		Indonesia	0	1	1	0	0	0	1	3		United Republic of Tanzania*	2	0	0	1	10	1
		Lesotho	0	0	0	1	0	0	2	3		Congo (Brazzaville)*	0	1	0	2	10	3
		Congo (Brazzaville)	0	0	0	1	0	0	1	2		Ethiopia*	0	1	0	1	10	2
		Ethiopia	0	0	0	1	0	0	1	2		Myanmar*	0	1	0	1	10	2
		Liberia	0	0	1	0	0	0	1	2		Central African Republic*	1	0	0	1	10	1
		Myanmar	0	0	0	0	0	1	1	2		Indonesia*	0	0	1	1	10	2
		Central African Repub	0	0	0	0	0	1	0	1		Liberia*	0	0	1	0	10	1
		Gabon	0	0	1	0	0	0	0	1		Namibia*	1	0	0	0	10	0
		Namibia	0	0	0	0	0	0	1	1		Russian Federation	0	0	0	1	10	1
		Thailand	0	0	1	0	0	0	0	1		Cambodia	1	0	0	0	10	0
		Russian Federation	0	0	0	0	0	0	1	1		Korea (North)	0	0	0	1	10	1
												Gabon*	0		0		10	0
												Mongolia	0		0		10	0
												Thailand*	0		0		10	0
												Vietnam	0		0		10	0
												Thailand	0		0		10	0
												Vietnam	0		0		10	0

## Sheet: Non-respondents characts
	Country	All included respondents							Respondents who finished the survey							Respondents who did not answer any questions after the first section of the survey (excluded)
		What country do you work in?	Freq.	Percent	Cum.			1	What country do you work in?	Freq.	Percent	Cum.			1	What country do you work in?	Freq.	Percent	Cum.
		Brazil*	116	26.01	26.01	#NAME?			Brazil	90	26.71	26.71	#NAME?			Brazil	22	22.68	48.45
		India*	77	17.26	43.27	#NAME?			India	54	16.02	42.73	#NAME?			India	7	7.22	69.07
		Philippines	62	13.9	57.17	#NAME?			Philippines	48	14.24	56.97	#NAME?			Philippines	25	25.77	25.77
		China*	39	8.74	65.92	#NAME?			China	35	10.39	67.36	#NAME?			China	13	13.4	61.86
		Nigeria*	37	8.3	74.22	#NAME?			Nigeria	29	8.61	75.96	#NAME?			Nigeria	5	5.15	74.23
		Uganda*	20	4.48	78.7	#NAME?			Uganda	18	5.34	81.31	#NAME?			Uganda	4	4.12	78.35
		Mozambique*	13	2.91	81.61	#NAME?			Mozambique	10	2.97	84.27	#NAME?			Mozambique	1	1.03	97.94
		Angola	10	2.24	83.86	#NAME?			Angola	4	1.19	95.25	#NAME?			Angola	1	1.03	93.81
		Pakistan	8	1.79	85.65	#NAME?			Pakistan	6	1.78	88.13	#NAME?			Pakistan	2	2.06	88.66
		Bangladesh	7	1.57	87.22	#NAME?			Bangladesh	5	1.48	89.61	#NAME?			Bangladesh	2	2.06	84.54
		Kenya*	7	1.57	88.79	#NAME?			Kenya	5	1.48	91.1	#NAME?			Kenya	1	1.03	95.88
		Papua New Guinea	7	1.57	90.36	#NAME?			Papua New Guinea	5	1.48	92.58	#NAME?
		Sierra Leone	7	1.57	91.93	#NAME?			Sierra Leone	7	2.08	86.35	#NAME?
		Democratic Republic of Congo*	5	1.12	93.05	#NAME?			Democratic Republic of Congo	1	0.3	97.92	#NAME?
		Zambia*	5	1.12	94.17	#NAME?			Zambia	2	0.59	97.33	#NAME?			Zambia	2	2.06	92.78
		Zimbabwe	5	1.12	95.29	#NAME?			Zimbabwe	5	1.48	94.07	#NAME?			Zimbabwe	4	4.12	82.47
		South Africa*	4	0.9	96.19	#NAME?			South Africa	3	0.89	96.14	#NAME?			South Africa	1	1.03	98.97
		Lesotho*	3	0.67	96.86	#NAME?			Lesotho	2	0.59	96.74	#NAME?
		United Republic of Tanzania*	3	0.67	97.53	#NAME?			United Republic of Tanzania	1	0.3	99.7	#NAME?			United Republic of Tanzania	2	2.06	90.72
		Congo (Brazzaville)*	2	0.45	97.98	#NAME?			Congo (Brazzaville)	1	0.3	97.63	#NAME?
		Ethiopia*	2	0.45	98.43	#NAME?			Ethiopia	1	0.3	98.22	#NAME?
		Myanmar*	2	0.45	98.88	#NAME?			Myanmar	1	0.3	99.11	#NAME?
		Central African Republic*	1	0.22	99.1	#NAME?			Central African Republic	0	0	99.11	#NAME?
		Indonesia*	1	0.22	99.33	#NAME?			Indonesia	1	0.3	98.52	#NAME?			Indonesia	2	2.06	86.6
		Liberia*	1	0.22	99.55	#NAME?			Liberia	1	0.3	98.81	#NAME?			Liberia	1	1.03	96.91
		Namibia*	1	0.22	99.78	#NAME?			Namibia	1	0.3	99.41	#NAME?
		Russian Federation	1	0.22	100	#NAME?			Russian Federation	1	0.3	100	#NAME?
		Cambodia	0			#NAME?			Cambodia	0			#NAME?
		Democratic People’s Republic of Korea	0			#NAME?			Democratic People’s Republic of Korea	0			#NAME?
		Gabon*	0			#NAME?			Gabon	0			#NAME?			Gabon	1	1.03	94.85
		Mongolia	0			#NAME?			Mongolia	0			#NAME?
		Thailand*	0			#NAME?			Thailand	0			#NAME?			Thailand	1	1.03	100
		Vietnam	0			#NAME?			Vietnam	0			#NAME?
		Total	446	100
	Position
		3- What
		statement best
		describes your
		position? -
		Selected
		Choice	Freq.	Percent	Cum.
		TBP manager	36	37.11	37.11	#NAME?
		Consultant	6	6.19	43.3	#NAME?
		1y.health care	23	23.71	67.01	#NAME?
		2y.health care	12	12.37	79.38	#NAME?
		3y.health care	6	6.19	85.57	#NAME?
		Other	14	14.43	100	#NAME?
		Total	97	100
	Positions by country
			TBP manager	Consultant	1y health care	2y health care	3y health care	Other	Total	Total-Other
		Angola	1	0	0	0	0	0	1	1
		Bangladesh	1	0	0	0	1	0	2	2
		Brazil	14	0	3	5	0	0	22	22
		China	3	0	5	2	3	0	13	13
		Gabon	0	0	0	0	0	1	1	0
		India	2	2	1	0	0	2	7	5
		Indonesia	0	0	0	1	0	1	2	1
		Kenya	0	0	1	0	0	0	1	1
		Liberia	1	0	0	0	0	0	1	1
		Mozambique	1	0	0	0	0	0	1	1
		Nigeria	0	1	1	0	0	3	5	2
		Pakistan	1	0	0	0	1	0	2	2
		Philippines	9	1	9	2	1	3	25	22
		South Africa	0	0	0	0	0	1	1	0
		Thailand	0	0	0	0	0	1	1	0
		Uganda	1	1	1	1	0	0	4	4
		United Republic of Ta	0	0	1	0	0	1	2	1
		Zambia	1	1	0	0	0	0	2	2
		Zimbabwe	1	0	1	1	0	1	4	3
	Do you work at a DOTS clinic?
			Yes	No	.	Total
		TBP manager	0	0	36	36
		Consultant	0	0	6	6
		1y.health care	14	8	1	23
		2y.health care	2	10	0	12
		3y.health care	2	4	0	6
		Other	0	0	14	14
		Total	18	22	57	97
		%	0.185567
	Main role in the organisation
		Choice	TBP manag	Consultan	1y health	2y health	3y health	Other	Total	%
		Service manager	8	2	2	0	0	2	14	0.14433	#NAME?
		Clinician/ TB healthc	7	0	4	3	4	2	20	0.206186	#NAME?
		Advocacy / advisory	1	0	2	1	0	1	5	0.0515464	#NAME?
		Other (please specify	2	2	2	1	0	6	13	0.134021	#NAME?
		NR	18	2	13	7	2	3	45	0.463918	#NAME?
	Type of service provider
			1y health	2y health	3y health	Other	Total	%
		public	6	2	4	0	12	0.218182	#NAME?
		private (not-for-prof	3	2	0	0	5	0.0909091	#NAME?
		private (for-profit)						0	#NAME?
		Other	1	1	0	0	2	0.0363636	#NAME?
		NR	13	7	2	14	36	0.654545	#NAME?
		Total	23	12	6	14	55
	At what level are you working?		(non-exclusive responses)
	position = TBP manager				position = Consultant
	Variable	Sum	Mean		Variable	Sum	Mean
										TBP managers (n=21)
	level_inte~l	0	0		level_inte~l	0	0		International	0	Consultants (n=4)
	level_nati~l	3	0.15		level_nati~l	1	0.25		National	0.15	0
	level_prov~l	5	0.25		level_prov~l	1	0.25		Provincial	0.25	0.25
	level_state	0	0		level_state	1	0.25		State	0	0.25
	level_dist~t	11	0.55		level_dist~t	1	0.25		District	0.55	0.25
	level_subd~t	2	0.1		level_subd~t	0	0		Subdistrict	0.1	0.25
											0
	Work in a TB clinic?
		9- Do you work in a TB clinic?	Freq.	Percent	Cum.
		Yes, I do work in a TB clinic	0	.	.
		No, I do not work in a TB clinic	0	.	.
		No observations

## Sheet: Resp.Characts.Table
	Country	frequency	%
	Brazil	90	26.71
	India	54	16.02
	Philippines	48	14.24
	China	35	10.39
	Nigeria	29	8.61
	Uganda	18	5.34
	Other	27	18.71
	Position
	TBP manager	158	35.43
	Consultant	61	13.68
	1y.health care	71	15.92
	2y.health care	25	5.61
	3y.health care	64	14.35
	Other	67	15.02
	Do you work at a DOTS clinic? (health care workers only)
	Yes	83	51.88
	No	71	44.38
	.	6	3.75
	Main role in the organisation
	Service manager	105	0.235426
	Clinician/ TB healthc	162	0.363229
	Advocacy / advisory	78	0.174888
	Other (please specify	93	0.20852
	NR	8	0.0179372
	Type of service provider
	public	117	0.515419
	private (not-for-prof	28	0.123348
	private (for-profit)	7	0.030837
	Other	5	0.0220264
	NR	70	0.30837
	At what level are you working? (TBP managers and Consultants only)
	International	17	5.8
	National	64	21.84
	Provincial	43	14.68
	State	56	19.11
	District	77	26.28
	Subdistrict	36	12.29
	Work in a TB clinic?
	Yes, I do work in a TB clinic	182	52.15
	No, I do not work in a TB clinic	167	47.85

## Sheet: TBMM in theory
	In your country, are any TB multimorbidities mentioned in any of the following documents?							Figure 1: Proprotion of TB health professionals who thought that multimorbidity is mentioend in TB policies and guidelines
	Variable	Mean	Sum
	Policy documents	0.558376	220
	Strategic plans	0.455157	203
	Clinical guidelines	0.627803	280
	Management tools	0.340807	152
	Others	0.0426009	19
	None	0.0358744	16
	by position
		position	Policy documents	Strategic plans	Clinical guidelines	Management tools	Others	None
	1	Managers	0.650685	0.607595	0.632911	0.443038	0.0443038	0.0189873
	2	Consultants	0.58	0.442623	0.606557	0.295082	0.0163934	0.0491803
	3	Primary care health professionals	0.461538	0.366197	0.591549	0.211268	0.0422535	0.056338
	4	Secondary care health professionals	0.565217	0.32	0.8	0.24	0.04	0
	5	Tertiary care health professionnals	0.451613	0.40625	0.796875	0.40625	0.046875	0.046875
	6	Others	0.520833	0.298507	0.447761	0.253731	0.0597015	0.0447761
	by country (any document)
	country	perc	count
1	Brazil	0.991379	116		#NAME?	0.991379
2	India	0.961039	77		#NAME?	0.961039
3	Philippines	0.967742	62		#NAME?	0.967742
4	China	0.948718	39		#NAME?	0.948718
5	Nigeria	1	37		#NAME?	1
6	Uganda	1	20		#NAME?	1
7	Mozambique	1	13		#NAME?	1
8	Angola	0.9	10		#NAME?	0.9
9	Pakistan	0.875	8		#NAME?	0.875
10	Sierra Leone	0.714286	7		#NAME?	0.714286
11	Bangladesh	1	7		#NAME?	1
12	Kenya	0.857143	7		#NAME?	0.857143
13	Papua New Guinea	1	7		#NAME?	1
14	Zimbabwe	0.6	5		#NAME?	0.6
15	Democratic Republic of Congo	1	5		#NAME?	1
16	Zambia	1	5		#NAME?	1
17	South Africa	1	4		#NAME?	1
18	Lesotho	0.666667	3		#NAME?	0.666667
19	United Republic of Tanzania	1	3		#NAME?	1
20	Congo (Brazzaville)	1	2		#NAME?	1
21	Ethiopia	1	2		#NAME?	1
22	Myanmar	1	2		#NAME?	1
23	Russian Federation	1	1		#NAME?	1
24	Indonesia	1	1		#NAME?	1
25	Liberia	1	1		#NAME?	1
26	Central African Republic	1	1		#NAME?	1
27	Namibia	1	1		#NAME?	1
	8- What conditions are mentioned, and what are clinicians asked to do?
	HIV									DM									TOB									ALC									DEP									HCV
	country	Prevent	Screen	Treat	Any	n responses	nCountry			Country	Prevent	Screen	Treat	Any	n responses	nCountry			Country	Prevent	Screen	Treat	Any	n responses	nCountry			Country	Prevent	Screen	Treat	Any	n responses	nCountry			Country	Prevent	Screen	Treat	Any	n responses	nCountry			Country	Prevent	Screen	Treat
1	Brazil	0.696078	0.843137	0.794118	0.970588	102	138		1	Brazil	0.558824	0.686275	0.666667	0.862745	102	138		1	Brazil	0.539216	0.617647	0.529412	0.813725	102	138		1	Brazil	0.509804	0.529412	0.441176	0.754902	102	138		1	Brazil	0.245098	0.313725	0.245098	0.45098	102	138		1	Brazil	0.421569	0.568627	0.480392
2	Philippines	0.660377	0.962264	0.622642	1	53	87		2	Philippines	0.566038	0.981132	0.735849	0.981132	53	87		2	Philippines	0.566038	0.716981	0.320755	0.867924	53	87		2	Philippines	0.566038	0.622642	0.301887	0.792453	53	87		2	Philippines	0.433962	0.54717	0.415094	0.679245	53	87		2	Philippines	0.283019	0.396226	0.207547
3	India	0.606557	0.639344	0.622951	0.868852	61	84		3	India	0.377049	0.508197	0.491803	0.721311	61	84		3	India	0.606557	0.459016	0.327869	0.770492	61	84		3	India	0.590164	0.42623	0.360656	0.721311	61	84		3	India	0.377049	0.360656	0.409836	0.57377	61	84		3	India	0.245902	0.295082	0.377049
4	China	0.694444	0.638889	0.833333	0.972222	36	52		4	China	0.638889	0.611111	0.777778	0.861111	36	52		4	China	0.555556	0.444444	0.416667	0.638889	36	52		4	China	0.527778	0.388889	0.444444	0.666667	36	52		4	China	0.5	0.361111	0.555556	0.666667	36	52		4	China	0.527778	0.472222	0.694444
5	Nigeria	0.870968	0.935484	0.935484	0.967742	31	42		5	Nigeria	0.129032	0.193548	0.258065	0.258064	31	42		5	Nigeria	0.129032	0.0967742	0.0967742	0.129032	31	42		5	Nigeria	0.193548	0.16129	0.16129	0.193548	31	42		5	Nigeria	0.0967742	0.0645161	0.0645161	0.0967742	31	42		5	Nigeria	0.225806	0.225806	0.225806
6	Uganda	0.894737	0.842105	0.894737	0.947368	19	24		6	Uganda	0.421053	0.684211	0.578947	0.789474	19	24		6	Uganda	0.578947	0.315789	0.210526	0.684211	19	24		6	Uganda	0.631579	0.368421	0.263158	0.736842	19	24		6	Uganda	0.421053	0.368421	0.210526	0.473684	19	24		6	Uganda	0.368421	0.315789	0.368421
7	Mozambique	0.909091	0.909091	0.909091	0.909091	11	14		7	Mozambique	0.545455	0.636364	0.727273	0.818182	11	14		7	Mozambique	0.545455	0.272727	0	0.545455	11	14		7	Mozambique	0.545455	0.272727	0	0.545455	11	14		7	Mozambique	0.545455	0.818182	0.727273	0.909091	11	14		7	Mozambique	0.363636	0.272727	0.272727
8	Angola	0.166667	0	0.166667	0.166667	6	11		8	Angola	0	0	0	0	6	11		8	Angola	0.333333	0.166667	0.166667	0.333333	6	11		8	Angola	0.166667	0.166667	0.166667	0.166667	6	11		8	Angola	0	0	0	0	6	11		8	Angola	0.166667	0	0
9	Pakistan	0.428571	0.857143	0.714286	1	7	10		9	Pakistan	0.285714	0.857143	0.571429	0.857143	7	10		9	Pakistan	0.142857	0.428571	0.142857	0.571429	7	10		9	Pakistan	0	0.285714	0.142857	0.285714	7	10		9	Pakistan	0.428571	0.428571	0.428571	0.571429	7	10		9	Pakistan	0.142857	0.285714	0
10	Bangladesh	0.5	0.666667	0.5	0.833333	6	9		10	Zimbabwe	0.666667	1	1	1	3	9		10	Bangladesh	0.5	0.166667	0.333333	0.5	6	9		10	Zimbabwe	0.666667	0.666667	0.666667	1	3	9		10	Bangladesh	0.166667	0	0.166667	0.166667	6	9		10	Zimbabwe	0.333333	0.333333	0.333333
11	Zimbabwe	0.666667	1	1	1	3	9		11	Bangladesh	0.333333	0.666667	0.5	0.666667	6	9		11	Zimbabwe	0.666667	0.666667	0.666667	1	3	9		11	Bangladesh	0.166667	0	0.166667	0.166667	6	9		11	Zimbabwe	0.333333	0.666667	0.666667	0.666667	3	9		11	Bangladesh	0.333333	0.333333	0.333333
12	Kenya	0.8	1	0.8	1	5	8		12	Kenya	0.6	1	0.6	1	5	8		12	Kenya	1	0.6	0.4	1	5	8		12	Kenya	1	0.6	0.4	1	5	8		12	Kenya	0.4	0.6	0.6	0.6	5	8		12	Kenya	0.8	0.6	0.6
13	Papua New Gu	0.833333	1	1	1	6	7		13	Papua New Gu	0.333333	0.333333	0.666667	0.666667	6	7		13	Papua New Gu	0.166667	0.166667	0	0.166667	6	7		13	Zambia	0.5	0.25	0.25	0.5	4	7		13	Sierra Leone	0.2	0.2	0.2	0.4	5	7		13	Sierra Leone	0	0.2	0.2
14	Zambia	0.75	0.5	0.75	0.75	4	7		14	Sierra Leone	0	0.8	0.4	1	5	7		14	Zambia	0.5	0.5	0.5	0.5	4	7		14	Sierra Leone	0.4	0.4	0	0.6	5	7		14	Papua New Gu	0.166667	0.166667	0.166667	0.166667	6	7		14	Papua New Gu	0.166667	0.166667	0.166667
15	Sierra Leone	0.6	1	0.8	1	5	7		15	Zambia	0.5	0.5	0.5	0.5	4	7		15	Sierra Leone	0.4	0.4	0	0.6	5	7		15	Papua New Gu	0.166667	0.166667	0	0.166667	6	7		15	Zambia	0.25	0	0	0.25	4	7		15	Zambia	0.5	0.5	0.5
16	Democratic R	0.6	0.4	0.4	0.6	5	5		16	South Africa	0.333333	0.333333	0.666667	0.666667	3	5		16	Democratic R	0.4	0	0	0.4	5	5		16	South Africa	0.333333	0.333333	0	0.666667	3	5		16	South Africa	0.333333	0.333333	0.333333	0.666667	3	5		16	United Repub	0.5	0.5	0.5
17	South Africa	0.333333	0.666667	1	1	3	5		17	United Repub	0.5	0.5	0.5	0.5	2	5		17	United Repub	0.5	0	0	0.5	2	5		17	Democratic R	0.4	0	0.2	0.4	5	5		17	Democratic R	0	0	0.4	0.4	5	5		17	Democratic R	0.2	0.6	0
18	United Repub	1	1	1	1	2	5		18	Democratic R	0.2	0.2	0.4	0.4	5	5		18	South Africa	0	0.333333	0	0.333333	3	5		18	United Repub	0.5	0	0	0.5	2	5		18	United Repub	0.5	0.5	0.5	0.5	2	5		18	South Africa	0	0	0
19	Indonesia	1	1	1	1	1	3		19	Indonesia	0	0	0	0	1	3		19	Indonesia	0	0	0	0	1	3		19	Indonesia	0	0	0	0	1	3		19	Lesotho	0.5	0.5	0.5	0.5	2	3		19	Indonesia	0	1	1
20	Lesotho	0.5	1	1	1	2	3		20	Lesotho	1	0.5	0.5	1	2	3		20	Lesotho	1	0.5	0.5	1	2	3		20	Lesotho	1	0.5	0.5	1	2	3		20	Indonesia	0	0	0	0	1	3		20	Lesotho	0.5	1	1
21	Myanmar	1	0.5	0.5	1	2	2		21	Liberia	1	1	0	1	1	2		21	Myanmar	0.5	0.5	0	0.5	2	2		21	Congo (Brazz	0.5	0.5	0.5	0.5	2	2		21	Congo (Brazz	0	0	0	0	2	2		21	Congo (Brazz	0.5	0.5	0.5
22	Liberia	1	1	1	1	1	2		22	Myanmar	0	0.5	0.5	0.5	2	2		22	Ethiopia	0	0	0	0	2	2		22	Liberia	1	1	0	1	1	2		22	Ethiopia	0	0	0	0	2	2		22	Myanmar	0	0.5	0
23	Congo (Brazz	1	1	1	1	2	2		23	Ethiopia	0.5	0.5	1	1	2	2		23	Liberia	1	1	0	1	1	2		23	Ethiopia	0.5	0.5	0.5	0.5	2	2		23	Myanmar	0	0.5	0.5	0.5	2	2		23	Liberia	1	0	0
24	Ethiopia	1	1	1	1	2	2		24	Congo (Brazz	0.5	0.5	0.5	0.5	2	2		24	Congo (Brazz	0.5	0.5	0.5	0.5	2	2		24	Myanmar	0	0.5	0	0.5	2	2		24	Liberia	1	1	0	1	1	2		24	Ethiopia	0	0	0
25	Russian Fede	0	1	1	1	1	1		25	Russian Fede	0	1	1	1	1	1		25	Namibia	1	1	0	1	1	1		25	Central Afri	0	0	0	0	1	1		25	Russian Fede	0	0	0	0	1	1		25	Russian Fede	1	1	1
26	Central Afri	0	1	1	1	1	1		26	Central Afri	0	1	0	1	1	1		26	Russian Fede	1	0	0	1	1	1		26	Russian Fede	0	0	0	0	1	1		26	Namibia	1	0	0	1	1	1		26	Namibia	1	1	1
27	Namibia	1	1	1	1	1	1		27	Namibia	1	1	1	1	1	1		27	Central Afri	0	0	0	0	1	1		27	Namibia	1	1	0	1	1	1		27	Central Afri	0	0	0	0	1	1		27	Central Afri	0	0	0
	8b- Summary
	Country	comb	Prevention	Screening	Treatment	Any	tstf	CountryTotal		Table 1: Proportion of countries where majority (>50%) thought that specific comorbdities are included within TB policy documents
	Brazil (102)	HIV	0.7	0.84	0.79	0.97	102	102		Comorbidities*	Countries	Prevention	Screening	Treatment
	Brazil (102)	DM	0.56	0.69	0.67	0.86	102	102		HIV	Brazil	0.7	0.84	0.79
	Brazil (102)	TOB	0.54	0.62	0.53	0.81	102	102			Philippines	0.66	0.96	0.62
	Brazil (102)	ALC	0.51	0.53	0.44	0.75	102	102			India	0.61	0.64	0.62
	Brazil (102)	DEP	0.25	0.31	0.25	0.45	102	102			China	0.69	0.64	0.83
	India (61)	HIV	0.61	0.64	0.62	0.87	61	61			Nigeria	0.87	0.94	0.94
	India (61)	DM	0.38	0.51	0.49	0.72	61	61			Uganda	0.89	0.84	0.89
	India (61)	TOB	0.61	0.46	0.33	0.77	61	61			Mozambique	0.91	0.91	0.91
	India (61)	ALC	0.59	0.43	0.36	0.72	61	61			All 27 countries	0.740741	0.851852	0.851852
	India (61)	DEP	0.38	0.36	0.41	0.57	61	61		Diabetes Mellitus	Brazil	0.56	0.69	0.67
	Philippines (53)	HIV	0.66	0.96	0.62	1	53	53			Philippines	0.57	0.98	0.74
	Philippines (53)	DM	0.57	0.98	0.74	0.98	53	53			India	0.38	0.51	0.49
	Philippines (53)	TOB	0.57	0.72	0.32	0.87	53	53			China	0.64	0.61	0.78
	Philippines (53)	ALC	0.57	0.62	0.3	0.79	53	53			Nigeria	0.13	0.19	0.26
	Philippines (53)	DEP	0.43	0.55	0.42	0.68	53	53			Uganda	0.42	0.68	0.58
	China (36)	HIV	0.69	0.64	0.83	0.97	36	36			Mozambique	0.55	0.64	0.73
	China (36)	DM	0.64	0.61	0.78	0.86	36	36			All 27 countries	0.333333	0.555556	0.481481
	China (36)	TOB	0.56	0.44	0.42	0.64	36	36		Depression	Brazil	0.25	0.31	0.25
	China (36)	ALC	0.53	0.39	0.44	0.67	36	36			Philippines	0.43	0.55	0.42
	China (36)	DEP	0.5	0.36	0.56	0.67	36	36			India	0.38	0.36	0.41
	Nigeria (31)	HIV	0.87	0.94	0.94	0.97	31	31			China	0.5	0.36	0.56
	Nigeria (31)	DM	0.13	0.19	0.26	0.26	31	31			Nigeria	0.1	0.06	0.06
	Nigeria (31)	TOB	0.13	0.1	0.1	0.13	31	31			Uganda	0.42	0.37	0.21
	Nigeria (31)	ALC	0.19	0.16	0.16	0.19	31	31			Mozambique	0.55	0.82	0.73
	Nigeria (31)	DEP	0.1	0.06	0.06	0.1	31	31			All 27 countries	0.111111	0.185185	0.148148
	Uganda (19)	HIV	0.89	0.84	0.89	0.95	19	19		Tobacco	Brazil	0.54	0.62	0.53
	Uganda (19)	DM	0.42	0.68	0.58	0.79	19	19			Philippines	0.57	0.72	0.32
	Uganda (19)	TOB	0.58	0.32	0.21	0.68	19	19			India	0.61	0.46	0.33
	Uganda (19)	ALC	0.63	0.37	0.26	0.74	19	19			China	0.56	0.44	0.42
	Uganda (19)	DEP	0.42	0.37	0.21	0.47	19	19			Nigeria	0.13	0.1	0.1
	Mozambique (11)	HIV	0.91	0.91	0.91	0.91	11	11			Uganda	0.58	0.32	0.21
	Mozambique (11)	DM	0.55	0.64	0.73	0.82	11	11			Mozambique	0.55	0.27	0
	Mozambique (11)	TOB	0.55	0.27	0	0.55	11	11			All 27 countries	0.444444	0.222222	0.0740741
	Mozambique (11)	ALC	0.55	0.27	0	0.55	11	11		Alcohol	Brazil	0.51	0.53	0.44
	Mozambique (11)	DEP	0.55	0.82	0.73	0.91	11	11			Philippines	0.57	0.62	0.3
	Pakistan (7)	HIV	0.43	0.86	0.71	1	7	7			India	0.59	0.43	0.36
	Pakistan (7)	DM	0.29	0.86	0.57	0.86	7	7			China	0.53	0.39	0.44
	Pakistan (7)	TOB	0.14	0.43	0.14	0.57	7	7			Nigeria	0.19	0.16	0.16
	Pakistan (7)	ALC	0	0.29	0.14	0.29	NA	7			Uganda	0.63	0.37	0.26
	Pakistan (7)	DEP	0.43	0.43	0.43	0.57	7	7			Mozambique	0.55	0.27	0
	Angola (6)	HIV	0.17	0	0.17	0.17	6	6			All 27 countries	0.407407	0.222222	0.037037
	Angola (6)	DM	0	0	0	0	NA	6		*Only countries with ≥10 responses and only the five most common and concerning conditions are presented (see Supplement for all countries and all conditions).
	Angola (6)	TOB	0.33	0.17	0.17	0.33	6	6
	Angola (6)	ALC	0.17	0.17	0.17	0.17	6	6
	Angola (6)	DEP	0	0	0	0	NA	6
	Bangladesh (6)	HIV	0.5	0.67	0.5	0.83	6	6
	Bangladesh (6)	DM	0.33	0.67	0.5	0.67	6	6
	Bangladesh (6)	TOB	0.5	0.17	0.33	0.5	6	6
	Bangladesh (6)	ALC	0.17	0	0.17	0.17	6	6
	Bangladesh (6)	DEP	0.17	0	0.17	0.17	6	6
	Papua New Guinea (6)	HIV	0.83	1	1	1	6	6
	Papua New Guinea (6)	DM	0.33	0.33	0.67	0.67	6	6
	Papua New Guinea (6)	TOB	0.17	0.17	0	0.17	6	6
	Papua New Guinea (6)	ALC	0.17	0.17	0	0.17	6	6
	Papua New Guinea (6)	DEP	0.17	0.17	0.17	0.17	6	6
	Democratic Republic of Congo (5)	HIV	0.6	0.4	0.4	0.6	5	5
	Democratic Republic of Congo (5)	DM	0.2	0.2	0.4	0.4	5	5
	Democratic Republic of Congo (5)	TOB	0.4	0	0	0.4	5	5
	Democratic Republic of Congo (5)	ALC	0.4	0	0.2	0.4	5	5
	Democratic Republic of Congo (5)	DEP	0	0	0.4	0.4	NA	5
	Kenya (5)	HIV	0.8	1	0.8	1	5	5
	Kenya (5)	DM	0.6	1	0.6	1	5	5
	Kenya (5)	TOB	1	0.6	0.4	1	NA	5
	Kenya (5)	ALC	1	0.6	0.4	1	NA	5
	Kenya (5)	DEP	0.4	0.6	0.6	0.6	5	5
	Sierra Leone (5)	HIV	0.6	1	0.8	1	5	5
	Sierra Leone (5)	DM	0	0.8	0.4	1	NA	5
	Sierra Leone (5)	TOB	0.4	0.4	0	0.6	5	5
	Sierra Leone (5)	ALC	0.4	0.4	0	0.6	5	5
	Sierra Leone (5)	DEP	0.2	0.2	0.2	0.4	5	5
	Zambia (4)	HIV	0.75	0.5	0.75	0.75	4	4
	Zambia (4)	DM	0.5	0.5	0.5	0.5	4	4
	Zambia (4)	TOB	0.5	0.5	0.5	0.5	4	4
	Zambia (4)	ALC	0.5	0.25	0.25	0.5	4	4
	Zambia (4)	DEP	0.25	0	0	0.25	4	4
	South Africa (3)	HIV	0.33	0.67	1	1	3	3
	South Africa (3)	DM	0.33	0.33	0.67	0.67	3	3
	South Africa (3)	TOB	0	0.33	0	0.33	NA	3
	South Africa (3)	ALC	0.33	0.33	0	0.67	3	3
	South Africa (3)	DEP	0.33	0.33	0.33	0.67	3	3
	Zimbabwe (3)	HIV	0.67	1	1	1	3	3
	Zimbabwe (3)	DM	0.67	1	1	1	3	3
	Zimbabwe (3)	TOB	0.67	0.67	0.67	1	3	3
	Zimbabwe (3)	ALC	0.67	0.67	0.67	1	3	3
	Zimbabwe (3)	DEP	0.33	0.67	0.67	0.67	3	3
	Congo (Brazzaville) (2)	HIV	1	1	1	1	NA	2
	Congo (Brazzaville) (2)	DM	0.5	0.5	0.5	0.5	2	2
	Congo (Brazzaville) (2)	TOB	0.5	0.5	0.5	0.5	2	2
	Congo (Brazzaville) (2)	ALC	0.5	0.5	0.5	0.5	2	2
	Congo (Brazzaville) (2)	DEP	0	0	0	0	NA	2
	Ethiopia (2)	HIV	1	1	1	1	NA	2
	Ethiopia (2)	DM	0.5	0.5	1	1	2	2
	Ethiopia (2)	TOB	0	0	0	0	NA	2
	Ethiopia (2)	ALC	0.5	0.5	0.5	0.5	2	2
	Ethiopia (2)	DEP	0	0	0	0	NA	2
	Indonesia (2)	HIV	1	0.5	1	1	NA	2
	Indonesia (2)	DM	0	0.5	0.5	0.5	NA	2
	Indonesia (2)	TOB	0	0	0	0	NA	2
	Indonesia (2)	ALC	0	0	0	0	NA	2
	Indonesia (2)	DEP	0	0	0	0	NA	2
	Lesotho (2)	HIV	0.5	1	1	1	2	2
	Lesotho (2)	DM	1	0.5	0.5	1	NA	2
	Lesotho (2)	TOB	1	0.5	0.5	1	NA	2
	Lesotho (2)	ALC	1	0.5	0.5	1	NA	2
	Lesotho (2)	DEP	0.5	0.5	0.5	0.5	2	2
	Myanmar (2)	HIV	1	0.5	0.5	1	NA	2
	Myanmar (2)	DM	0	0.5	0.5	0.5	NA	2
	Myanmar (2)	TOB	0.5	0.5	0	0.5	2	2
	Myanmar (2)	ALC	0	0.5	0	0.5	NA	2
	Myanmar (2)	DEP	0	0.5	0.5	0.5	NA	2
	United Republic of Tanzania (2)	HIV	1	1	1	1	NA	2
	United Republic of Tanzania (2)	DM	0.5	0.5	0.5	0.5	2	2
	United Republic of Tanzania (2)	TOB	0.5	0	0	0.5	2	2
	United Republic of Tanzania (2)	ALC	0.5	0	0	0.5	2	2
	United Republic of Tanzania (2)	DEP	0.5	0.5	0.5	0.5	2	2
	Central African Republic (1)	HIV	0	1	1	1	NA	1
	Central African Republic (1)	DM	0	1	0	1	NA	1
	Central African Republic (1)	TOB	0	0	0	0	NA	1
	Central African Republic (1)	ALC	0	0	0	0	NA	1
	Central African Republic (1)	DEP	0	0	0	0	NA	1
	Liberia (1)	HIV	1	1	1	1	NA	1
	Liberia (1)	DM	1	1	0	1	NA	1
	Liberia (1)	TOB	1	1	0	1	NA	1
	Liberia (1)	ALC	1	1	0	1	NA	1
	Liberia (1)	DEP	1	1	0	1	NA	1
	Namibia (1)	HIV	1	1	1	1	NA	1
	Namibia (1)	DM	1	1	1	1	NA	1
	Namibia (1)	TOB	1	1	0	1	NA	1
	Namibia (1)	ALC	1	1	0	1	NA	1
	Namibia (1)	DEP	1	0	0	1	NA	1
	Russian Federation (1)	HIV	0	1	1	1	NA	1
	Russian Federation (1)	DM	0	1	1	1	NA	1
	Russian Federation (1)	TOB	1	0	0	1	NA	1
	Russian Federation (1)	ALC	0	0	0	0	NA	1
	Russian Federation (1)	DEP	0	0	0	0	NA	1
	Gabon (0)	HIV	NA	NA	NA	NA	NA	0
	Gabon (0)	DM	NA	NA	NA	NA	NA	0
	Gabon (0)	TOB	NA	NA	NA	NA	NA	0
	Gabon (0)	ALC	NA	NA	NA	NA	NA	0
	Gabon (0)	DEP	NA	NA	NA	NA	NA	0
	Thailand (0)	HIV	NA	NA	NA	NA	NA	0
	Thailand (0)	DM	NA	NA	NA	NA	NA	0
	Thailand (0)	TOB	NA	NA	NA	NA	NA	0
	Thailand (0)	ALC	NA	NA	NA	NA	NA	0
	Thailand (0)	DEP	NA	NA	NA	NA	NA	0
[truncated: 59 more columns]

## Sheet: TBMM in practice 1
	10- Regarding screening, diagnosis and surveillance…											Only Top comorbidities
	country	comb	Diagnose	Screen	Collect.data	Report.TBP	Report.other	CountryTotal	CountryTotal2			country	comb	Diagnose	Screen	Collect.data	Report.TBP	Report.other	CountryTotal	CountryTotal2	comb2
	Brazil (92)	HIV	0.85	0.78	0.84	0.77	0.72	92	92			Brazil (92)	HIV	0.85	0.78	0.84	0.77	0.72	92	92	HIV
	Brazil (92)	DM	0.65	0.54	0.54	0.49	0.34	92	92			Brazil (92)	DM	0.65	0.54	0.54	0.49	0.34	92	92	DM
	Brazil (92)	HCV	0.72	0.63	0.57	0.46	0.51	92	92			Brazil (92)	TOB	0.61	0.51	0.45	0.46	0.3	92	92	TOB
	Brazil (92)	HBV	0.72	0.63	0.58	0.45	0.51	92	92			Brazil (92)	ALC	0.59	0.52	0.47	0.47	0.32	92	92	ALC
	Brazil (92)	DEP	0.38	0.21	0.15	0.13	0.26	92	92			Brazil (92)	DEP	0.38	0.21	0.15	0.13	0.26	92	92	DEP
	Brazil (92)	ANX	0.37	0.18	0.13	0.07	0.24	92	92			India (61)	HIV	0.61	0.52	0.43	0.44	0.44	61	61	HIV
	Brazil (92)	TOB	0.61	0.51	0.45	0.46	0.3	92	92			India (61)	DM	0.49	0.44	0.43	0.43	0.38	61	61	DM
	Brazil (92)	ALC	0.59	0.52	0.47	0.47	0.32	92	92			India (61)	TOB	0.49	0.34	0.3	0.31	0.2	61	61	TOB
	Brazil (92)	CRenalF	0.38	0.23	0.22	0.25	0.25	92	92			India (61)	ALC	0.44	0.28	0.26	0.33	0.18	61	61	ALC
	Brazil (0)	C19	NA	NA	NA	NA	NA	0	92			India (61)	DEP	0.26	0.2	0.2	0.21	0.15	61	61	DEP
	Brazil (4)	DRG	0.25	0.75	1	0.25	0.5	4	92			Philippines (50)	HIV	0.72	0.8	0.68	0.76	0.62	50	50	HIV
	Brazil (0)	HYP	NA	NA	NA	NA	NA	0	92			Philippines (50)	DM	0.74	0.76	0.6	0.44	0.38	50	50	DM
	Brazil (1)	MLN	0	0	0	0	0	1	92			Philippines (50)	TOB	0.46	0.48	0.3	0.26	0.18	50	50	TOB
	India (61)	HIV	0.61	0.52	0.43	0.44	0.44	61	61			Philippines (50)	ALC	0.4	0.44	0.26	0.24	0.16	50	50	ALC
	India (61)	DM	0.49	0.44	0.43	0.43	0.38	61	61			Philippines (50)	DEP	0.32	0.32	0.16	0.12	0.1	50	50	DEP
	India (61)	HCV	0.23	0.25	0.18	0.23	0.2	61	61			China (36)	HIV	0.83	0.72	0.72	0.67	0.72	36	36	HIV
	India (61)	HBV	0.28	0.23	0.15	0.2	0.2	61	61			China (36)	DM	0.83	0.75	0.75	0.53	0.47	36	36	DM
	India (61)	DEP	0.26	0.2	0.2	0.21	0.15	61	61			China (36)	TOB	0.47	0.42	0.5	0.22	0.17	36	36	TOB
	India (61)	ANX	0.2	0.2	0.13	0.21	0.13	61	61			China (36)	ALC	0.47	0.42	0.5	0.25	0.17	36	36	ALC
	India (61)	TOB	0.49	0.34	0.3	0.31	0.2	61	61			China (36)	DEP	0.42	0.36	0.39	0.25	0.19	36	36	DEP
	India (61)	ALC	0.44	0.28	0.26	0.33	0.18	61	61			Nigeria (30)	HIV	0.93	0.97	0.93	0.9	0.87	30	30	HIV
	India (61)	CRenalF	0.2	0.11	0.16	0.15	0.1	61	61			Nigeria (30)	DM	0.13	0	0	0	0	30	30	DM
	India (0)	C19	NA	NA	NA	NA	NA	0	61			Nigeria (30)	TOB	0.03	0.1	0	0	0	30	30	TOB
	India (0)	DRG	NA	NA	NA	NA	NA	0	61			Nigeria (30)	ALC	0.07	0.1	0	0	0	30	30	ALC
	India (0)	HYP	NA	NA	NA	NA	NA	0	61			Nigeria (30)	DEP	0.07	0.03	0	0	0	30	30	DEP
	India (0)	MLN	NA	NA	NA	NA	NA	0	61			Uganda (19)	HIV	0.84	0.79	0.74	0.74	0.58	19	19	HIV
	Philippines (50)	HIV	0.72	0.8	0.68	0.76	0.62	50	50			Uganda (19)	DM	0.63	0.47	0.21	0.21	0.26	19	19	DM
	Philippines (50)	DM	0.74	0.76	0.6	0.44	0.38	50	50			Uganda (19)	TOB	0.47	0.42	0.37	0.21	0.21	19	19	TOB
	Philippines (50)	HCV	0.24	0.2	0.1	0.1	0.1	50	50			Uganda (19)	ALC	0.42	0.42	0.32	0.16	0.16	19	19	ALC
	Philippines (50)	HBV	0.36	0.3	0.14	0.16	0.16	50	50			Uganda (19)	DEP	0.21	0.21	0.11	0.16	0.11	19	19	DEP
	Philippines (50)	DEP	0.32	0.32	0.16	0.12	0.1	50	50			Mozambique (11)	HIV	0.91	0.91	0.91	0.91	1	11	11	HIV
	Philippines (50)	ANX	0.3	0.28	0.16	0.14	0.12	50	50			Mozambique (11)	DM	0.27	0.18	0.27	0.18	0.2	11	11	DM
	Philippines (50)	TOB	0.46	0.48	0.3	0.26	0.18	50	50			Mozambique (11)	TOB	0.45	0.45	0.18	0.18	0.2	11	11	TOB
	Philippines (50)	ALC	0.4	0.44	0.26	0.24	0.16	50	50			Mozambique (11)	ALC	0.55	0.36	0.18	0.18	0.2	11	11	ALC
	Philippines (50)	CRenalF	0.48	0.42	0.24	0.16	0.08	50	50			Mozambique (11)	DEP	0.45	0.45	0.18	0.09	0.2	11	11	DEP
	Philippines (0)	C19	NA	NA	NA	NA	NA	0	50			Sierra Leone (7)	HIV	0.86	0.86	0.86	0.86	0.86	7	7	HIV
	Philippines (0)	DRG	NA	NA	NA	NA	NA	0	50			Sierra Leone (7)	DM	0.29	0.29	0	0.14	0.14	7	7	DM
	Philippines (2)	HYP	1	1	1	0	0	2	50			Sierra Leone (7)	TOB	0.29	0.43	0.14	0.14	0	7	7	TOB
	Philippines (1)	MLN	1	1	1	0	0	1	50			Sierra Leone (7)	ALC	0.29	0.43	0.14	0.14	0	7	7	ALC
	China (36)	HIV	0.83	0.72	0.72	0.67	0.72	36	36			Sierra Leone (7)	DEP	0.14	0.14	0	0.14	0	7	7	DEP
	China (36)	DM	0.83	0.75	0.75	0.53	0.47	36	36			Angola (6)	HIV	0.17	0.17	0	0.17	0	6	6	HIV
	China (36)	HCV	0.56	0.56	0.53	0.39	0.39	36	36			Pakistan (6)	HIV	0.83	0.83	0.83	0.83	0.6	6	6	HIV
	China (36)	HBV	0.61	0.58	0.58	0.39	0.42	36	36			Papua New Guinea (6)	HIV	1	1	1	1	1	6	6	HIV
	China (36)	DEP	0.42	0.36	0.39	0.25	0.19	36	36			Angola (6)	DM	0.17	0	0.17	0	0	6	6	DM
	China (36)	ANX	0.42	0.36	0.39	0.25	0.19	36	36			Pakistan (6)	DM	0.67	0.67	0.67	0.33	0	6	6	DM
	China (36)	TOB	0.47	0.42	0.5	0.22	0.17	36	36			Papua New Guinea (6)	DM	0.33	0.33	0.33	0.17	0	6	6	DM
	China (36)	ALC	0.47	0.42	0.5	0.25	0.17	36	36			Angola (6)	TOB	0	0	0	0	0	6	6	TOB
	China (36)	CRenalF	0.64	0.58	0.53	0.36	0.28	36	36			Pakistan (6)	TOB	0.67	0.5	0.33	0.17	0	6	6	TOB
	China (0)	C19	NA	NA	NA	NA	NA	0	36			Papua New Guinea (6)	TOB	0.17	0.17	0	0	0	6	6	TOB
	China (0)	DRG	NA	NA	NA	NA	NA	0	36			Angola (6)	ALC	0	0	0	0	0	6	6	ALC
	China (0)	HYP	NA	NA	NA	NA	NA	0	36			Pakistan (6)	ALC	0.17	0.17	0	0	0	6	6	ALC
	China (0)	MLN	NA	NA	NA	NA	NA	0	36			Papua New Guinea (6)	ALC	0.17	0.17	0	0	0	6	6	ALC
	Nigeria (30)	HIV	0.93	0.97	0.93	0.9	0.87	30	30			Angola (6)	DEP	0	0	0	0	0	6	6	DEP
	Nigeria (30)	DM	0.13	0	0	0	0	30	30			Pakistan (6)	DEP	0.33	0.33	0.33	0.17	0	6	6	DEP
	Nigeria (30)	HCV	0.23	0.1	0.07	0.03	0.03	30	30			Papua New Guinea (6)	DEP	0.17	0.17	0	0	0	6	6	DEP
	Nigeria (30)	HBV	0.27	0.13	0.1	0.03	0.03	30	30			Bangladesh (5)	HIV	0.6	0.6	0.6	0.4	0.5	5	5	HIV
	Nigeria (30)	DEP	0.07	0.03	0	0	0	30	30			Kenya (5)	HIV	0.8	1	1	1	1	5	5	HIV
	Nigeria (30)	ANX	0.07	0.03	0	0	0	30	30			Zimbabwe (5)	HIV	0.8	1	1	1	0.8	5	5	HIV
	Nigeria (30)	TOB	0.03	0.1	0	0	0	30	30			Bangladesh (5)	DM	0.4	0.4	0	0.2	0.25	5	5	DM
	Nigeria (30)	ALC	0.07	0.1	0	0	0	30	30			Kenya (5)	DM	0.6	0.6	0.6	0.6	0.6	5	5	DM
	Nigeria (30)	CRenalF	0.07	0.03	0	0	0	30	30			Zimbabwe (5)	DM	0.6	0.6	0.2	0.4	0.2	5	5	DM
	Nigeria (0)	C19	NA	NA	NA	NA	NA	0	30			Bangladesh (5)	TOB	0.2	0.4	0.2	0	0.25	5	5	TOB
	Nigeria (0)	DRG	NA	NA	NA	NA	NA	0	30			Kenya (5)	TOB	0.6	0.6	0.6	0.4	0.6	5	5	TOB
	Nigeria (0)	HYP	NA	NA	NA	NA	NA	0	30			Zimbabwe (5)	TOB	0.6	0.8	0	0	0	5	5	TOB
	Nigeria (0)	MLN	NA	NA	NA	NA	NA	0	30			Bangladesh (5)	ALC	0	0	0	0.2	0.25	5	5	ALC
	Uganda (19)	HIV	0.84	0.79	0.74	0.74	0.58	19	19			Kenya (5)	ALC	0.6	0.6	0.6	0.4	0.6	5	5	ALC
	Uganda (19)	DM	0.63	0.47	0.21	0.21	0.26	19	19			Zimbabwe (5)	ALC	0.4	0.4	0	0	0	5	5	ALC
	Uganda (19)	HCV	0.16	0.26	0.05	0.05	0.16	19	19			Bangladesh (5)	DEP	0	0	0	0.2	0.25	5	5	DEP
	Uganda (19)	HBV	0.53	0.53	0.21	0.16	0.21	19	19			Kenya (5)	DEP	0.6	0.4	0.4	0.4	0.6	5	5	DEP
	Uganda (19)	DEP	0.21	0.21	0.11	0.16	0.11	19	19			Zimbabwe (5)	DEP	0.2	0.2	0	0	0	5	5	DEP
	Uganda (19)	ANX	0.11	0.11	0.16	0.05	0.05	19	19			South Africa (3)	HIV	0.67	0.67	0.67	0.67	0	3	3	HIV
	Uganda (19)	TOB	0.47	0.42	0.37	0.21	0.21	19	19			South Africa (3)	DM	0.67	0.67	0.33	0.67	0	3	3	DM
	Uganda (19)	ALC	0.42	0.42	0.32	0.16	0.16	19	19			South Africa (3)	TOB	0	0	0	0	0	3	3	TOB
	Uganda (19)	CRenalF	0.16	0.21	0.11	0.05	0.05	19	19			South Africa (3)	ALC	0	0	0	0	0	3	3	ALC
	Uganda (1)	C19	0	1	1	1	1	1	19			South Africa (3)	DEP	0	0	0	0	0	3	3	DEP
	Uganda (0)	DRG	NA	NA	NA	NA	NA	0	19			Democratic Republic of Congo (2)	HIV	1	0.5	1	0.5	0	2	2	HIV
	Uganda (0)	HYP	NA	NA	NA	NA	NA	0	19			Lesotho (2)	HIV	1	1	0.5	0.5	1	2	2	HIV
	Uganda (1)	MLN	1	1	1	1	0	1	19			Myanmar (2)	HIV	0.5	0.5	0.5	0.5	0.5	2	2	HIV
	Mozambique (11)	HIV	0.91	0.91	0.91	0.91	1	11	11			Zambia (2)	HIV	1	1	1	1	1	2	2	HIV
	Mozambique (11)	DM	0.27	0.18	0.27	0.18	0.2	11	11			Democratic Republic of Congo (2)	DM	0	0.5	0	0.5	1	2	2	DM
	Mozambique (11)	HCV	0.18	0.09	0.09	0.09	0.2	11	11			Lesotho (2)	DM	0	0	0	0	0.5	2	2	DM
	Mozambique (11)	HBV	0.18	0.18	0.09	0.18	0.2	11	11			Myanmar (2)	DM	0.5	0.5	0.5	0.5	0	2	2	DM
	Mozambique (11)	DEP	0.45	0.45	0.18	0.09	0.2	11	11			Zambia (2)	DM	0.5	0.5	0.5	0.5	0.5	2	2	DM
	Mozambique (11)	ANX	0.36	0.36	0.09	0.09	0.1	11	11			Democratic Republic of Congo (2)	TOB	0	0	0	0	0	2	2	TOB
	Mozambique (11)	TOB	0.45	0.45	0.18	0.18	0.2	11	11			Lesotho (2)	TOB	0.5	0	0	0	0	2	2	TOB
	Mozambique (11)	ALC	0.55	0.36	0.18	0.18	0.2	11	11			Myanmar (2)	TOB	0	0.5	0.5	0.5	0	2	2	TOB
	Mozambique (11)	CRenalF	0.36	0.18	0.18	0.18	0.2	11	11			Zambia (2)	TOB	0.5	0.5	0	0	0	2	2	TOB
	Mozambique (0)	C19	NA	NA	NA	NA	NA	0	11			Democratic Republic of Congo (2)	ALC	0	0	0	0	0	2	2	ALC
	Mozambique (0)	DRG	NA	NA	NA	NA	NA	0	11			Lesotho (2)	ALC	0	0	0	0	0	2	2	ALC
	Mozambique (0)	HYP	NA	NA	NA	NA	NA	0	11			Myanmar (2)	ALC	0	0	0	0	0	2	2	ALC
	Mozambique (0)	MLN	NA	NA	NA	NA	NA	0	11			Zambia (2)	ALC	0.5	0	0	0	0	2	2	ALC
	Sierra Leone (7)	HIV	0.86	0.86	0.86	0.86	0.86	7	7			Democratic Republic of Congo (2)	DEP	0	0	0	0	0.5	2	2	DEP
	Sierra Leone (7)	DM	0.29	0.29	0	0.14	0.14	7	7			Lesotho (2)	DEP	0	0	0	0	0	2	2	DEP
	Sierra Leone (7)	HCV	0.14	0	0.14	0.14	0	7	7			Myanmar (2)	DEP	0	0	0	0	0	2	2	DEP
	Sierra Leone (7)	HBV	0.14	0.14	0	0	0	7	7			Zambia (2)	DEP	0	0	0	0	0	2	2	DEP
	Sierra Leone (7)	DEP	0.14	0.14	0	0.14	0	7	7			Central African Republic (1)	HIV	1	0	0	0	0	1	1	HIV
	Sierra Leone (7)	ANX	0.14	0.14	0	0.14	0	7	7			Congo (Brazzaville) (1)	HIV	0	0	1	1	1	1	1	HIV
	Sierra Leone (7)	TOB	0.29	0.43	0.14	0.14	0	7	7			Ethiopia (1)	HIV	1	1	1	1	1	1	1	HIV
	Sierra Leone (7)	ALC	0.29	0.43	0.14	0.14	0	7	7			Indonesia (1)	HIV	1	1	0	1	1	1	1	HIV
	Sierra Leone (7)	CRenalF	0.29	0	0	0	0	7	7			Liberia (1)	HIV	1	0	1	1	1	1	1	HIV
	Sierra Leone (0)	C19	NA	NA	NA	NA	NA	0	7			Namibia (1)	HIV	1	1	1	1	1	1	1	HIV
	Sierra Leone (0)	DRG	NA	NA	NA	NA	NA	0	7			Russian Federation (1)	HIV	1	1	1	1	1	1	1	HIV
	Sierra Leone (0)	HYP	NA	NA	NA	NA	NA	0	7			United Republic of Tanzania (1)	HIV	1	1	1	1	1	1	1	HIV
	Sierra Leone (0)	MLN	NA	NA	NA	NA	NA	0	7			Central African Republic (1)	DM	0	0	0	0	0	1	1	DM
	Angola (6)	HIV	0.17	0.17	0	0.17	0	6	6			Congo (Brazzaville) (1)	DM	0	0	0	0	0	1	1	DM
	Angola (6)	DM	0.17	0	0.17	0	0	6	6			Ethiopia (1)	DM	1	0	0	0	0	1	1	DM
	Angola (6)	HCV	0	0	0	0	0	6	6			Indonesia (1)	DM	0	0	0	0	1	1	1	DM
	Angola (6)	HBV	0	0	0	0	0	6	6			Liberia (1)	DM	1	0	0	0	1	1	1	DM
	Angola (6)	DEP	0	0	0	0	0	6	6			Namibia (1)	DM	1	0	1	1	0	1	1	DM
	Angola (6)	ANX	0	0	0	0	0	6	6			Russian Federation (1)	DM	1	0	0	0	0	1	1	DM
	Angola (6)	TOB	0	0	0	0	0	6	6			United Republic of Tanzania (1)	DM	1	0	0	1	1	1	1	DM
	Angola (6)	ALC	0	0	0	0	0	6	6			Central African Republic (1)	TOB	0	0	0	0	0	1	1	TOB
	Angola (6)	CRenalF	0	0	0	0	0	6	6			Congo (Brazzaville) (1)	TOB	0	0	0	0	0	1	1	TOB
	Angola (0)	C19	NA	NA	NA	NA	NA	0	6			Ethiopia (1)	TOB	0	0	0	0	0	1	1	TOB
	Angola (0)	DRG	NA	NA	NA	NA	NA	0	6			Indonesia (1)	TOB	0	0	0	0	0	1	1	TOB
	Angola (0)	HYP	NA	NA	NA	NA	NA	0	6			Liberia (1)	TOB	0	1	0	0	1	1	1	TOB
	Angola (0)	MLN	NA	NA	NA	NA	NA	0	6			Namibia (1)	TOB	1	0	0	0	0	1	1	TOB
	Pakistan (6)	HIV	0.83	0.83	0.83	0.83	0.6	6	6			Russian Federation (1)	TOB	1	0	0	0	0	1	1	TOB
	Pakistan (6)	DM	0.67	0.67	0.67	0.33	0	6	6			United Republic of Tanzania (1)	TOB	0	1	0	1	1	1	1	TOB
	Pakistan (6)	HCV	0.5	0.33	0.17	0.33	0.2	6	6			Central African Republic (1)	ALC	0	0	0	0	0	1	1	ALC
	Pakistan (6)	HBV	0.5	0.33	0.17	0.33	0.2	6	6			Congo (Brazzaville) (1)	ALC	0	0	0	0	0	1	1	ALC
	Pakistan (6)	DEP	0.33	0.33	0.33	0.17	0	6	6			Ethiopia (1)	ALC	0	0	0	0	0	1	1	ALC
	Pakistan (6)	ANX	0.33	0.33	0.33	0.17	0	6	6			Indonesia (1)	ALC	0	0	0	0	0	1	1	ALC
	Pakistan (6)	TOB	0.67	0.5	0.33	0.17	0	6	6			Liberia (1)	ALC	0	1	0	0	1	1	1	ALC
	Pakistan (6)	ALC	0.17	0.17	0	0	0	6	6			Namibia (1)	ALC	1	0	0	0	0	1	1	ALC
	Pakistan (6)	CRenalF	0.33	0.33	0.33	0	0	6	6			Russian Federation (1)	ALC	1	0	0	0	0	1	1	ALC
	Pakistan (0)	C19	NA	NA	NA	NA	NA	0	6			United Republic of Tanzania (1)	ALC	0	1	0	1	1	1	1	ALC
	Pakistan (0)	DRG	NA	NA	NA	NA	NA	0	6			Central African Republic (1)	DEP	0	0	0	0	0	1	1	DEP
	Pakistan (1)	HYP	1	1	1	1	NA	1	6			Congo (Brazzaville) (1)	DEP	0	0	0	0	0	1	1	DEP
	Pakistan (0)	MLN	NA	NA	NA	NA	NA	0	6			Ethiopia (1)	DEP	0	0	0	0	0	1	1	DEP
	Papua New Guinea (6)	HIV	1	1	1	1	1	6	6			Indonesia (1)	DEP	0	0	0	0	0	1	1	DEP
	Papua New Guinea (6)	DM	0.33	0.33	0.33	0.17	0	6	6			Liberia (1)	DEP	0	1	0	0	1	1	1	DEP
	Papua New Guinea (6)	HCV	0.17	0.17	0.17	0	0	6	6			Namibia (1)	DEP	1	0	0	0	0	1	1	DEP
	Papua New Guinea (6)	HBV	0.17	0.17	0.17	0	0	6	6			Russian Federation (1)	DEP	0	0	0	0	0	1	1	DEP
	Papua New Guinea (6)	DEP	0.17	0.17	0	0	0	6	6			United Republic of Tanzania (1)	DEP	1	0	0	1	1	1	1	DEP
	Papua New Guinea (6)	ANX	0.17	0.17	0	0	0	6	6			Gabon (0)	HIV	NA	NA	NA	NA	NA	0	0	HIV
	Papua New Guinea (6)	TOB	0.17	0.17	0	0	0	6	6			Thailand (0)	HIV	NA	NA	NA	NA	NA	0	0	HIV
	Papua New Guinea (6)	ALC	0.17	0.17	0	0	0	6	6			Gabon (0)	DM	NA	NA	NA	NA	NA	0	0	DM
	Papua New Guinea (6)	CRenalF	0.17	0.33	0.17	0	0	6	6			Thailand (0)	DM	NA	NA	NA	NA	NA	0	0	DM
	Papua New Guinea (0)	C19	NA	NA	NA	NA	NA	0	6			Gabon (0)	TOB	NA	NA	NA	NA	NA	0	0	TOB
	Papua New Guinea (0)	DRG	NA	NA	NA	NA	NA	0	6			Thailand (0)	TOB	NA	NA	NA	NA	NA	0	0	TOB
	Papua New Guinea (0)	HYP	NA	NA	NA	NA	NA	0	6			Gabon (0)	ALC	NA	NA	NA	NA	NA	0	0	ALC
	Papua New Guinea (1)	MLN	1	1	1	1	0	1	6			Thailand (0)	ALC	NA	NA	NA	NA	NA	0	0	ALC
	Bangladesh (5)	HIV	0.6	0.6	0.6	0.4	0.5	5	5			Gabon (0)	DEP	NA	NA	NA	NA	NA	0	0	DEP
	Bangladesh (5)	DM	0.4	0.4	0	0.2	0.25	5	5			Thailand (0)	DEP	NA	NA	NA	NA	NA	0	0	DEP
	Bangladesh (5)	HCV	0	0	0	0	0.25	5	5
	Bangladesh (5)	HBV	0.2	0	0	0	0	5	5			Number of countries with majority
	Bangladesh (5)	DEP	0	0	0	0.2	0.25	5	5
	Bangladesh (5)	ANX	0	0.2	0	0.2	0.25	5	5				Diagnose	Screen	Collect.data	Report.TBP	Report.other	ncountries
	Bangladesh (5)	TOB	0.2	0.4	0.2	0	0.25	5	5			HIV	24	21	21	20	20	27
	Bangladesh (5)	ALC	0	0	0	0.2	0.25	5	5			DM	13	7	6	5	5	27
	Bangladesh (5)	CRenalF	0.2	0	0	0.2	0.25	5	5			TOB	6	5	1	1	3	27
	Bangladesh (0)	C19	NA	NA	NA	NA	NA	0	5			ALC	5	4	1	1	3	27
	Bangladesh (0)	DRG	NA	NA	NA	NA	NA	0	5			DEP	3	1	0	1	3	27
	Bangladesh (0)	HYP	NA	NA	NA	NA	NA	0	5			HCV	7	5	4	2	4	27
	Bangladesh (0)	MLN	NA	NA	NA	NA	NA	0	5			HBV	8	6	5	3	4	27
	Kenya (5)	HIV	0.8	1	1	1	1	5	5			ANX	2	1	0	1	2	27
	Kenya (5)	DM	0.6	0.6	0.6	0.6	0.6	5	5			CRenalF	5	2	2	2	1	27
	Kenya (5)	HCV	0.6	0.6	0.6	0.6	0.6	5	5			C19	2	3	2	2	2	3
	Kenya (5)	HBV	0.6	0.6	0.6	0.6	0.6	5	5			DRG	1	2	2	1	1	2
	Kenya (5)	DEP	0.6	0.4	0.4	0.4	0.6	5	5			HYP	2	2	2	1	0	2
	Kenya (5)	ANX	0.4	0.4	0.4	0.4	0.4	5	5			MLN	4	4	3	3	0	5
	Kenya (5)	TOB	0.6	0.6	0.6	0.4	0.6	5	5
	Kenya (5)	ALC	0.6	0.6	0.6	0.4	0.6	5	5
	Kenya (5)	CRenalF	0.6	0.4	0.4	0.4	0.4	5	5
	Kenya (1)	C19	1	1	1	1	1	1	5
	Kenya (1)	DRG	1	1	1	1	1	1	5
	Kenya (0)	HYP	NA	NA	NA	NA	NA	0	5
	Kenya (0)	MLN	NA	NA	NA	NA	NA	0	5
	Zimbabwe (5)	HIV	0.8	1	1	1	0.8	5	5
	Zimbabwe (5)	DM	0.6	0.6	0.2	0.4	0.2	5	5
	Zimbabwe (5)	HCV	0.2	0	0	0	0	5	5
	Zimbabwe (5)	HBV	0.2	0.2	0	0	0	5	5
	Zimbabwe (5)	DEP	0.2	0.2	0	0	0	5	5
	Zimbabwe (5)	ANX	0	0	0	0	0	5	5
	Zimbabwe (5)	TOB	0.6	0.8	0	0	0	5	5
	Zimbabwe (5)	ALC	0.4	0.4	0	0	0	5	5
	Zimbabwe (5)	CRenalF	0.4	0	0	0	0	5	5
	Zimbabwe (2)	C19	1	1	0.5	0.5	0	2	5
	Zimbabwe (0)	DRG	NA	NA	NA	NA	NA	0	5
	Zimbabwe (0)	HYP	NA	NA	NA	NA	NA	0	5
	Zimbabwe (1)	MLN	1	1	0	1	0	1	5
	South Africa (3)	HIV	0.67	0.67	0.67	0.67	0	3	3
	South Africa (3)	DM	0.67	0.67	0.33	0.67	0	3	3
	South Africa (3)	HCV	0	0	0	0	0	3	3
	South Africa (3)	HBV	0.33	0.33	0	0	0	3	3
	South Africa (3)	DEP	0	0	0	0	0	3	3
	South Africa (3)	ANX	0	0	0	0	0	3	3
	South Africa (3)	TOB	0	0	0	0	0	3	3
	South Africa (3)	ALC	0	0	0	0	0	3	3
	South Africa (3)	CRenalF	0	0	0	0	0	3	3
	South Africa (0)	C19	NA	NA	NA	NA	NA	0	3
	South Africa (0)	DRG	NA	NA	NA	NA	NA	0	3
	South Africa (0)	HYP	NA	NA	NA	NA	NA	0	3
	South Africa (0)	MLN	NA	NA	NA	NA	NA	0	3
	Democratic Republic of Congo (2)	HIV	1	0.5	1	0.5	0	2	2
	Democratic Republic of Congo (2)	DM	0	0.5	0	0.5	1	2	2
	Democratic Republic of Congo (2)	HCV	0.5	0.5	0.5	0.5	0.5	2	2
	Democratic Republic of Congo (2)	HBV	0.5	0.5	1	1	0	2	2
	Democratic Republic of Congo (2)	DEP	0	0	0	0	0.5	2	2
	Democratic Republic of Congo (2)	ANX	0	0	0	0	0	2	2
	Democratic Republic of Congo (2)	TOB	0	0	0	0	0	2	2
	Democratic Republic of Congo (2)	ALC	0	0	0	0	0	2	2
	Democratic Republic of Congo (2)	CRenalF	0.5	0	0	0	0.5	2	2
	Democratic Republic of Congo (0)	C19	NA	NA	NA	NA	NA	0	2
	Democratic Republic of Congo (0)	DRG	NA	NA	NA	NA	NA	0	2
	Democratic Republic of Congo (0)	HYP	NA	NA	NA	NA	NA	0	2
	Democratic Republic of Congo (0)	MLN	NA	NA	NA	NA	NA	0	2
	Lesotho (2)	HIV	1	1	0.5	0.5	1	2	2
	Lesotho (2)	DM	0	0	0	0	0.5	2	2
	Lesotho (2)	HCV	0	0	0	0	0.5	2	2
	Lesotho (2)	HBV	0	0	0	0	0	2	2
	Lesotho (2)	DEP	0	0	0	0	0	2	2
	Lesotho (2)	ANX	0	0	0	0	0	2	2
	Lesotho (2)	TOB	0.5	0	0	0	0	2	2
	Lesotho (2)	ALC	0	0	0	0	0	2	2
	Lesotho (2)	CRenalF	0	0	0	0	0	2	2
	Lesotho (0)	C19	NA	NA	NA	NA	NA	0	2
	Lesotho (0)	DRG	NA	NA	NA	NA	NA	0	2
	Lesotho (0)	HYP	NA	NA	NA	NA	NA	0	2
	Lesotho (0)	MLN	NA	NA	NA	NA	NA	0	2
	Myanmar (2)	HIV	0.5	0.5	0.5	0.5	0.5	2	2
	Myanmar (2)	DM	0.5	0.5	0.5	0.5	0	2	2
	Myanmar (2)	HCV	0	0	0	0	0	2	2
	Myanmar (2)	HBV	0	0	0	0	0	2	2
	Myanmar (2)	DEP	0	0	0	0	0	2	2
	Myanmar (2)	ANX	0	0	0	0	0	2	2
	Myanmar (2)	TOB	0	0.5	0.5	0.5	0	2	2
	Myanmar (2)	ALC	0	0	0	0	0	2	2
	Myanmar (2)	CRenalF	0	0	0	0	0	2	2
	Myanmar (0)	C19	NA	NA	NA	NA	NA	0	2
	Myanmar (0)	DRG	NA	NA	NA	NA	NA	0	2
	Myanmar (0)	HYP	NA	NA	NA	NA	NA	0	2
	Myanmar (0)	MLN	NA	NA	NA	NA	NA	0	2
	Zambia (2)	HIV	1	1	1	1	1	2	2
	Zambia (2)	DM	0.5	0.5	0.5	0.5	0.5	2	2
	Zambia (2)	HCV	0.5	0.5	0.5	0.5	0.5	2	2
	Zambia (2)	HBV	1	0.5	0.5	0.5	0.5	2	2
	Zambia (2)	DEP	0	0	0	0	0	2	2
	Zambia (2)	ANX	0	0	0	0	0	2	2
	Zambia (2)	TOB	0.5	0.5	0	0	0	2	2
	Zambia (2)	ALC	0.5	0	0	0	0	2	2
	Zambia (2)	CRenalF	0.5	0	0	0	0	2	2
	Zambia (0)	C19	NA	NA	NA	NA	NA	0	2
	Zambia (0)	DRG	NA	NA	NA	NA	NA	0	2
	Zambia (0)	HYP	NA	NA	NA	NA	NA	0	2
	Zambia (0)	MLN	NA	NA	NA	NA	NA	0	2
	Central African Republic (1)	HIV	1	0	0	0	0	1	1
	Central African Republic (1)	DM	0	0	0	0	0	1	1
	Central African Republic (1)	HCV	0	0	0	0	0	1	1
	Central African Republic (1)	HBV	0	0	0	0	0	1	1
	Central African Republic (1)	DEP	0	0	0	0	0	1	1
	Central African Republic (1)	ANX	0	0	0	0	0	1	1
	Central African Republic (1)	TOB	0	0	0	0	0	1	1
	Central African Republic (1)	ALC	0	0	0	0	0	1	1
	Central African Republic (1)	CRenalF	0	0	0	0	0	1	1
	Central African Republic (0)	C19	NA	NA	NA	NA	NA	0	1
	Central African Republic (0)	DRG	NA	NA	NA	NA	NA	0	1
	Central African Republic (0)	HYP	NA	NA	NA	NA	NA	0	1
	Central African Republic (0)	MLN	NA	NA	NA	NA	NA	0	1
	Congo (Brazzaville) (1)	HIV	0	0	1	1	1	1	1
	Congo (Brazzaville) (1)	DM	0	0	0	0	0	1	1
	Congo (Brazzaville) (1)	HCV	0	0	0	0	0	1	1
	Congo (Brazzaville) (1)	HBV	0	0	0	0	0	1	1
	Congo (Brazzaville) (1)	DEP	0	0	0	0	0	1	1
	Congo (Brazzaville) (1)	ANX	0	0	0	0	0	1	1
	Congo (Brazzaville) (1)	TOB	0	0	0	0	0	1	1
	Congo (Brazzaville) (1)	ALC	0	0	0	0	0	1	1
	Congo (Brazzaville) (1)	CRenalF	0	0	0	0	0	1	1
	Congo (Brazzaville) (0)	C19	NA	NA	NA	NA	NA	0	1
	Congo (Brazzaville) (0)	DRG	NA	NA	NA	NA	NA	0	1
	Congo (Brazzaville) (0)	HYP	NA	NA	NA	NA	NA	0	1
	Congo (Brazzaville) (0)	MLN	NA	NA	NA	NA	NA	0	1
	Ethiopia (1)	HIV	1	1	1	1	1	1	1
	Ethiopia (1)	DM	1	0	0	0	0	1	1
	Ethiopia (1)	HCV	0	0	0	0	0	1	1
	Ethiopia (1)	HBV	0	0	0	0	0	1	1
	Ethiopia (1)	DEP	0	0	0	0	0	1	1
	Ethiopia (1)	ANX	0	0	0	0	0	1	1
	Ethiopia (1)	TOB	0	0	0	0	0	1	1
	Ethiopia (1)	ALC	0	0	0	0	0	1	1
	Ethiopia (1)	CRenalF	0	0	0	0	0	1	1
	Ethiopia (0)	C19	NA	NA	NA	NA	NA	0	1
	Ethiopia (0)	DRG	NA	NA	NA	NA	NA	0	1
	Ethiopia (0)	HYP	NA	NA	NA	NA	NA	0	1
	Ethiopia (0)	MLN	NA	NA	NA	NA	NA	0	1
	Indonesia (1)	HIV	1	1	0	1	1	1	1
	Indonesia (1)	DM	0	0	0	0	1	1	1
	Indonesia (1)	HCV	1	1	0	0	0	1	1
	Indonesia (1)	HBV	0	1	0	0	0	1	1
	Indonesia (1)	DEP	0	0	0	0	0	1	1
	Indonesia (1)	ANX	0	0	0	0	0	1	1
	Indonesia (1)	TOB	0	0	0	0	0	1	1
	Indonesia (1)	ALC	0	0	0	0	0	1	1
	Indonesia (1)	CRenalF	0	0	0	0	0	1	1
	Indonesia (0)	C19	NA	NA	NA	NA	NA	0	1
	Indonesia (0)	DRG	NA	NA	NA	NA	NA	0	1
	Indonesia (0)	HYP	NA	NA	NA	NA	NA	0	1
	Indonesia (0)	MLN	NA	NA	NA	NA	NA	0	1
	Liberia (1)	HIV	1	0	1	1	1	1	1
	Liberia (1)	DM	1	0	0	0	1	1	1
	Liberia (1)	HCV	0	0	0	0	1	1	1
	Liberia (1)	HBV	0	0	0	0	1	1	1
	Liberia (1)	DEP	0	1	0	0	1	1	1
	Liberia (1)	ANX	0	1	0	0	1	1	1
	Liberia (1)	TOB	0	1	0	0	1	1	1
	Liberia (1)	ALC	0	1	0	0	1	1	1
	Liberia (1)	CRenalF	1	0	0	1	0	1	1
	Liberia (0)	C19	NA	NA	NA	NA	NA	0	1
	Liberia (0)	DRG	NA	NA	NA	NA	NA	0	1
	Liberia (0)	HYP	NA	NA	NA	NA	NA	0	1
	Liberia (0)	MLN	NA	NA	NA	NA	NA	0	1
	Namibia (1)	HIV	1	1	1	1	1	1	1
	Namibia (1)	DM	1	0	1	1	0	1	1
	Namibia (1)	HCV	1	0	0	0	0	1	1
	Namibia (1)	HBV	1	0	0	0	0	1	1
	Namibia (1)	DEP	1	0	0	0	0	1	1
	Namibia (1)	ANX	1	0	0	0	0	1	1
	Namibia (1)	TOB	1	0	0	0	0	1	1
	Namibia (1)	ALC	1	0	0	0	0	1	1
	Namibia (1)	CRenalF	1	0	0	0	0	1	1
	Namibia (0)	C19	NA	NA	NA	NA	NA	0	1
	Namibia (0)	DRG	NA	NA	NA	NA	NA	0	1
	Namibia (0)	HYP	NA	NA	NA	NA	NA	0	1
	Namibia (0)	MLN	NA	NA	NA	NA	NA	0	1
	Russian Federation (1)	HIV	1	1	1	1	1	1	1
	Russian Federation (1)	DM	1	0	0	0	0	1	1
	Russian Federation (1)	HCV	1	0	0	0	0	1	1
	Russian Federation (1)	HBV	1	0	0	0	0	1	1
	Russian Federation (1)	DEP	0	0	0	0	0	1	1
	Russian Federation (1)	ANX	0	0	0	0	0	1	1
	Russian Federation (1)	TOB	1	0	0	0	0	1	1
	Russian Federation (1)	ALC	1	0	0	0	0	1	1
	Russian Federation (1)	CRenalF	0	0	0	0	0	1	1
	Russian Federation (0)	C19	NA	NA	NA	NA	NA	0	1
	Russian Federation (0)	DRG	NA	NA	NA	NA	NA	0	1
	Russian Federation (0)	HYP	NA	NA	NA	NA	NA	0	1
	Russian Federation (0)	MLN	NA	NA	NA	NA	NA	0	1
	United Republic of Tanzania (1)	HIV	1	1	1	1	1	1	1
	United Republic of Tanzania (1)	DM	1	0	0	1	1	1	1
	United Republic of Tanzania (1)	HCV	1	1	1	1	1	1	1
	United Republic of Tanzania (1)	HBV	1	1	1	1	1	1	1
	United Republic of Tanzania (1)	DEP	1	0	0	1	1	1	1
	United Republic of Tanzania (1)	ANX	1	0	0	1	1	1	1
	United Republic of Tanzania (1)	TOB	0	1	0	1	1	1	1
	United Republic of Tanzania (1)	ALC	0	1	0	1	1	1	1
	United Republic of Tanzania (1)	CRenalF	1	1	1	1	1	1	1
	United Republic of Tanzania (0)	C19	NA	NA	NA	NA	NA	0	1
	United Republic of Tanzania (0)	DRG	NA	NA	NA	NA	NA	0	1
	United Republic of Tanzania (0)	HYP	NA	NA	NA	NA	NA	0	1
	United Republic of Tanzania (0)	MLN	NA	NA	NA	NA	NA	0	1
	Gabon (0)	HIV	NA	NA	NA	NA	NA	0	0
	Gabon (0)	DM	NA	NA	NA	NA	NA	0	0
	Gabon (0)	HCV	NA	NA	NA	NA	NA	0	0
	Gabon (0)	HBV	NA	NA	NA	NA	NA	0	0
	Gabon (0)	DEP	NA	NA	NA	NA	NA	0	0
	Gabon (0)	ANX	NA	NA	NA	NA	NA	0	0
	Gabon (0)	TOB	NA	NA	NA	NA	NA	0	0
	Gabon (0)	ALC	NA	NA	NA	NA	NA	0	0
	Gabon (0)	CRenalF	NA	NA	NA	NA	NA	0	0
	Gabon (0)	C19	NA	NA	NA	NA	NA	0	0
	Gabon (0)	DRG	NA	NA	NA	NA	NA	0	0
	Gabon (0)	HYP	NA	NA	NA	NA	NA	0	0
	Gabon (0)	MLN	NA	NA	NA	NA	NA	0	0
	Thailand (0)	HIV	NA	NA	NA	NA	NA	0	0
	Thailand (0)	DM	NA	NA	NA	NA	NA	0	0
	Thailand (0)	HCV	NA	NA	NA	NA	NA	0	0
	Thailand (0)	HBV	NA	NA	NA	NA	NA	0	0
	Thailand (0)	DEP	NA	NA	NA	NA	NA	0	0
	Thailand (0)	ANX	NA	NA	NA	NA	NA	0	0
	Thailand (0)	TOB	NA	NA	NA	NA	NA	0	0
	Thailand (0)	ALC	NA	NA	NA	NA	NA	0	0
	Thailand (0)	CRenalF	NA	NA	NA	NA	NA	0	0
	Thailand (0)	C19	NA	NA	NA	NA	NA	0	0
	Thailand (0)	DRG	NA	NA	NA	NA	NA	0	0
	Thailand (0)	HYP	NA	NA	NA	NA	NA	0	0
	Thailand (0)	MLN	NA	NA	NA	NA	NA	0	0

## Sheet: TBMM in practice 2
	11- Regarding treatment…													Only Top comorbidities
	country	comb	Start.care	Maintenance.care	Referral	Liaise	Medication	Training	SME	CountryTotal	CountryTotal2			country	comb	Start.care	Maintenance.care	Referral	Liaise	Medication	Training	SME	CountryTotal	CountryTotal2	comb2
	Brazil (92)	HIV	0.55	0.52	0.72	0.7	0.48	0.58	0.61	92	92			Brazil (92)	HIV	0.55	0.52	0.72	0.7	0.48	0.58	0.61	92	92	HIV
	Brazil (92)	DM	0.55	0.47	0.34	0.28	0.39	0.24	0.38	92	92			Brazil (92)	DM	0.55	0.47	0.34	0.28	0.39	0.24	0.38	92	92	DM
	Brazil (92)	TOB	0.42	0.25	0.41	0.33	0.23	0.22	0.33	92	92			Brazil (92)	TOB	0.42	0.25	0.41	0.33	0.23	0.22	0.33	92	92	TOB
	Brazil (92)	ALC	0.34	0.2	0.47	0.3	0.1	0.12	0.3	92	92			Brazil (92)	ALC	0.34	0.2	0.47	0.3	0.1	0.12	0.3	92	92	ALC
	Brazil (92)	DEP	0.26	0.24	0.48	0.28	0.24	0.1	0.18	92	92			Brazil (92)	DEP	0.26	0.24	0.48	0.28	0.24	0.1	0.18	92	92	DEP
	Brazil (92)	HCV	0.33	0.27	0.62	0.48	0.23	0.33	0.35	92	92			India (61)	HIV	0.49	0.44	0.38	0.34	0.38	0.33	0.41	61	61	HIV
	Brazil (92)	HBV	0.33	0.23	0.59	0.43	0.22	0.32	0.38	92	92			India (61)	DM	0.38	0.36	0.26	0.3	0.31	0.23	0.3	61	61	DM
	Brazil (92)	ANX	0.23	0.21	0.41	0.24	0.22	0.09	0.16	92	92			India (61)	TOB	0.28	0.15	0.26	0.2	0.16	0.18	0.23	61	61	TOB
	Brazil (92)	CRenalF	0.24	0.19	0.47	0.28	0.12	0.11	0.2	92	92			India (61)	ALC	0.25	0.18	0.25	0.2	0.15	0.18	0.2	61	61	ALC
	Brazil (4)	DRG	0	0	1	0.5	0	0.5	0.5	4	92			India (61)	DEP	0.21	0.15	0.25	0.15	0.16	0.18	0.16	61	61	DEP
	Brazil (1)	MLN	1	1	1	0	1	1	1	1	92			Philippines (50)	HIV	0.6	0.36	0.74	0.66	0.3	0.74	0.64	50	50	HIV
	Brazil (0)	C19	NA	NA	NA	NA	NA	NA	NA	0	92			Philippines (50)	DM	0.72	0.64	0.44	0.36	0.52	0.32	0.52	50	50	DM
	Brazil (0)	HYP	1	1	1	1	1	1	1	0	92			Philippines (50)	TOB	0.2	0.1	0.26	0.16	0.08	0.12	0.12	50	50	TOB
	India (61)	HIV	0.49	0.44	0.38	0.34	0.38	0.33	0.41	61	61			Philippines (50)	ALC	0.2	0.1	0.2	0.16	0.08	0.08	0.12	50	50	ALC
	India (61)	DM	0.38	0.36	0.26	0.3	0.31	0.23	0.3	61	61			Philippines (50)	DEP	0.24	0.14	0.48	0.38	0.1	0.08	0.16	50	50	DEP
	India (61)	TOB	0.28	0.15	0.26	0.2	0.16	0.18	0.23	61	61			China (36)	HIV	0.58	0.58	0.75	0.64	0.53	0.53	0.58	36	36	HIV
	India (61)	ALC	0.25	0.18	0.25	0.2	0.15	0.18	0.2	61	61			China (36)	DM	0.78	0.78	0.5	0.44	0.72	0.64	0.61	36	36	DM
	India (61)	DEP	0.21	0.15	0.25	0.15	0.16	0.18	0.16	61	61			China (36)	TOB	0.47	0.5	0.25	0.28	0.36	0.44	0.44	36	36	TOB
	India (61)	HCV	0.18	0.15	0.23	0.11	0.1	0.15	0.15	61	61			China (36)	ALC	0.5	0.44	0.28	0.31	0.33	0.42	0.42	36	36	ALC
	India (61)	HBV	0.2	0.13	0.23	0.13	0.16	0.13	0.16	61	61			China (36)	DEP	0.44	0.39	0.44	0.5	0.31	0.31	0.44	36	36	DEP
	India (61)	ANX	0.15	0.16	0.15	0.18	0.11	0.16	0.18	61	61			Nigeria (30)	HIV	0.8	0.7	0.6	0.8	0.57	0.83	0.87	30	30	HIV
	India (61)	CRenalF	0.11	0.08	0.18	0.08	0.15	0.1	0.11	61	61			Nigeria (30)	DM	0.03	0.03	0.23	0.13	0.07	0.03	0.07	30	30	DM
	India (0)	C19	NA	NA	NA	NA	NA	NA	NA	0	61			Nigeria (30)	TOB	0	0.03	0	0.03	0	0.03	0	30	30	TOB
	India (0)	DRG	NA	NA	NA	NA	NA	NA	NA	0	61			Nigeria (30)	ALC	0	0.03	0	0.03	0	0.03	0	30	30	ALC
	India (0)	HYP	NA	NA	NA	NA	NA	NA	NA	0	61			Nigeria (30)	DEP	0	0.03	0.13	0.13	0	0	0	30	30	DEP
	India (0)	MLN	NA	NA	NA	NA	NA	NA	NA	0	61			Uganda (19)	HIV	0.68	0.72	0.37	0.47	0.68	0.74	0.68	19	19	HIV
	Philippines (50)	HIV	0.6	0.36	0.74	0.66	0.3	0.74	0.64	50	50			Uganda (19)	DM	0.26	0.22	0.42	0.11	0.11	0.21	0.26	19	19	DM
	Philippines (50)	DM	0.72	0.64	0.44	0.36	0.52	0.32	0.52	50	50			Uganda (19)	TOB	0.16	0.17	0.11	0.26	0.05	0.11	0.21	19	19	TOB
	Philippines (50)	TOB	0.2	0.1	0.26	0.16	0.08	0.12	0.12	50	50			Uganda (19)	ALC	0.05	0.11	0.16	0.16	0	0.05	0.21	19	19	ALC
	Philippines (50)	ALC	0.2	0.1	0.2	0.16	0.08	0.08	0.12	50	50			Uganda (19)	DEP	0.26	0.22	0.37	0.11	0.11	0	0.05	19	19	DEP
	Philippines (50)	DEP	0.24	0.14	0.48	0.38	0.1	0.08	0.16	50	50			Mozambique (11)	HIV	0.82	0.7	0.27	0.82	0.91	0.91	0.91	11	11	HIV
	Philippines (50)	HCV	0.18	0.08	0.34	0.18	0.06	0.02	0.08	50	50			Mozambique (11)	DM	0.18	0.2	0.55	0.45	0.09	0.27	0.36	11	11	DM
	Philippines (50)	HBV	0.24	0.14	0.42	0.22	0.1	0.1	0.14	50	50			Mozambique (11)	TOB	0.18	0.1	0.27	0.36	0.18	0.27	0.36	11	11	TOB
	Philippines (50)	ANX	0.22	0.12	0.42	0.3	0.06	0.06	0.14	50	50			Mozambique (11)	ALC	0.18	0.1	0.45	0.36	0.18	0.27	0.27	11	11	ALC
	Philippines (50)	CRenalF	0.34	0.26	0.46	0.34	0.1	0.1	0.36	50	50			Mozambique (11)	DEP	0.18	0.2	0.64	0.55	0.09	0.55	0.55	11	11	DEP
	Philippines (2)	HYP	1	1	1	0.5	0.5	0	0.5	2	50			Sierra Leone (7)	HIV	0.86	0.43	0.71	0.86	0.71	0.86	1	7	7	HIV
	Philippines (1)	MLN	0	0	1	0	0	0	0	1	50			Sierra Leone (7)	DM	0	0	0.71	0.71	0	0.14	0	7	7	DM
	Philippines (0)	C19	NA	NA	NA	NA	NA	NA	NA	0	50			Sierra Leone (7)	TOB	0	0	0.14	0	0	0	0	7	7	TOB
	Philippines (0)	DRG	NA	NA	NA	NA	NA	NA	NA	0	50			Sierra Leone (7)	ALC	0	0	0.14	0	0	0	0	7	7	ALC
	China (36)	HIV	0.58	0.58	0.75	0.64	0.53	0.53	0.58	36	36			Sierra Leone (7)	DEP	0.14	0	0.29	0.43	0	0.14	0	7	7	DEP
	China (36)	DM	0.78	0.78	0.5	0.44	0.72	0.64	0.61	36	36			Papua New Guinea (6)	HIV	1	0.33	0.67	0.83	0.33	1	0.67	6	6	HIV
	China (36)	TOB	0.47	0.5	0.25	0.28	0.36	0.44	0.44	36	36			Papua New Guinea (6)	DM	0	0	0.5	0.67	0	0	0	6	6	HIV
	China (36)	ALC	0.5	0.44	0.28	0.31	0.33	0.42	0.42	36	36			Papua New Guinea (6)	TOB	0.17	0	0.17	0.17	0	0	0	6	6	HIV
	China (36)	DEP	0.44	0.39	0.44	0.5	0.31	0.31	0.44	36	36			Papua New Guinea (6)	ALC	0.17	0	0.17	0.17	0	0	0	6	6	DM
	China (36)	HCV	0.58	0.56	0.42	0.53	0.44	0.44	0.53	36	36			Papua New Guinea (6)	DEP	0.17	0	0.33	0.33	0.17	0	0	6	6	DM
	China (36)	HBV	0.69	0.64	0.44	0.53	0.53	0.5	0.58	36	36			Pakistan (6)	HIV	0.5	0.2	0.83	0.83	0.33	0.33	0.83	6	6	DM
	China (36)	ANX	0.44	0.36	0.44	0.44	0.28	0.28	0.42	36	36			Pakistan (6)	DM	0.33	0.2	0.33	0.17	0.33	0	0.17	6	6	TOB
	China (36)	CRenalF	0.58	0.53	0.44	0.47	0.47	0.36	0.42	36	36			Pakistan (6)	TOB	0.17	0.2	0	0	0	0	0.17	6	6	TOB
	China (0)	C19	NA	NA	NA	NA	NA	NA	NA	0	36			Pakistan (6)	ALC	0	0	0	0	0	0	0	6	6	TOB
	China (0)	DRG	NA	NA	NA	NA	NA	NA	NA	0	36			Pakistan (6)	DEP	0.17	0.2	0.17	0.17	0.17	0	0.33	6	6	ALC
	China (0)	HYP	NA	NA	NA	NA	NA	NA	NA	0	36			Angola (6)	HIV	0.17	0	0	0	0.17	0	0	6	6	ALC
	China (0)	MLN	NA	NA	NA	NA	NA	NA	NA	0	36			Angola (6)	DM	0	0	0.17	0.17	0	0.17	0	6	6	ALC
	Nigeria (30)	HIV	0.8	0.7	0.6	0.8	0.57	0.83	0.87	30	30			Angola (6)	TOB	0	0	0	0	0	0	0	6	6	DEP
	Nigeria (30)	DM	0.03	0.03	0.23	0.13	0.07	0.03	0.07	30	30			Angola (6)	ALC	0	0	0	0	0	0	0	6	6	DEP
	Nigeria (30)	TOB	0	0.03	0	0.03	0	0.03	0	30	30			Angola (6)	DEP	0	0	0	0	0	0	0	6	6	DEP
	Nigeria (30)	ALC	0	0.03	0	0.03	0	0.03	0	30	30			Zimbabwe (5)	HIV	0.8	0.6	1	0.8	0.6	1	1	5	5	HIV
	Nigeria (30)	DEP	0	0.03	0.13	0.13	0	0	0	30	30			Zimbabwe (5)	DM	0	0	0.6	0.4	0.2	0.2	0.4	5	5	HIV
	Nigeria (30)	HCV	0.03	0.03	0.2	0.13	0.03	0.07	0.03	30	30			Zimbabwe (5)	TOB	0	0	0.2	0.2	0	0.2	0	5	5	HIV
	Nigeria (30)	HBV	0.07	0.07	0.2	0.1	0.07	0.07	0.03	30	30			Zimbabwe (5)	ALC	0	0	0.2	0.2	0	0	0	5	5	DM
	Nigeria (30)	ANX	0	0.03	0.1	0.1	0	0	0	30	30			Zimbabwe (5)	DEP	0	0	0.4	0.2	0	0	0	5	5	DM
	Nigeria (30)	CRenalF	0	0	0.1	0.07	0	0	0	30	30			Kenya (5)	HIV	0.8	1	0.8	1	0.8	1	1	5	5	DM
	Nigeria (0)	C19	NA	NA	NA	NA	NA	NA	NA	0	30			Kenya (5)	DM	0.8	0.8	0.6	0.8	0.6	0.8	0.6	5	5	TOB
	Nigeria (0)	DRG	NA	NA	NA	NA	NA	NA	NA	0	30			Kenya (5)	TOB	0.6	0.6	0.6	0.6	0.4	0.6	0.6	5	5	TOB
	Nigeria (0)	HYP	NA	NA	NA	NA	NA	NA	NA	0	30			Kenya (5)	ALC	0.4	0.4	0.4	0.6	0.4	0.6	0.6	5	5	TOB
	Nigeria (0)	MLN	NA	NA	NA	NA	NA	NA	NA	0	30			Kenya (5)	DEP	0.4	0.4	0.4	0.4	0.4	0.4	0.4	5	5	ALC
	Uganda (19)	HIV	0.68	0.72	0.37	0.47	0.68	0.74	0.68	19	19			Bangladesh (5)	HIV	0.2	0.33	0	0.2	0.2	0.4	0.6	5	5	ALC
	Uganda (19)	DM	0.26	0.22	0.42	0.11	0.11	0.21	0.26	19	19			Bangladesh (5)	DM	0.4	0.67	0.4	0.2	0.2	0.6	0.6	5	5	ALC
	Uganda (19)	TOB	0.16	0.17	0.11	0.26	0.05	0.11	0.21	19	19			Bangladesh (5)	TOB	0.2	0.33	0	0	0	0.6	0.6	5	5	DEP
	Uganda (19)	ALC	0.05	0.11	0.16	0.16	0	0.05	0.21	19	19			Bangladesh (5)	ALC	0	0	0	0	0	0.2	0.4	5	5	DEP
	Uganda (19)	DEP	0.26	0.22	0.37	0.11	0.11	0	0.05	19	19			Bangladesh (5)	DEP	0.2	0.33	0	0	0.2	0.2	0.4	5	5	DEP
	Uganda (19)	HCV	0	0	0.26	0.05	0	0.05	0.16	19	19			South Africa (3)	HIV	0.67	0.67	1	1	0.67	0.67	1	3	3	HIV
	Uganda (19)	HBV	0.05	0.17	0.32	0.16	0.05	0.21	0.26	19	19			South Africa (3)	DM	0.67	0.33	0.67	0.33	0.67	0	0.67	3	3	DM
	Uganda (19)	ANX	0.11	0.17	0.16	0.05	0.05	0	0.05	19	19			South Africa (3)	TOB	0	0	0.33	0.33	0	0	0	3	3	TOB
	Uganda (19)	CRenalF	0.16	0.17	0.37	0.16	0	0.11	0.11	19	19			South Africa (3)	ALC	0	0	0.33	0.33	0	0	0	3	3	ALC
	Uganda (1)	C19	1	1	0	1	0	1	1	1	19			South Africa (3)	DEP	0.33	0	0.33	0.33	0.33	0	0	3	3	DEP
	Uganda (1)	MLN	1	0	0	1	0	1	1	1	19			Zambia (2)	HIV	1	1	1	1	0.5	0.5	0.5	2	2	HIV
	Uganda (0)	DRG	NA	NA	NA	NA	NA	NA	NA	0	19			Zambia (2)	DM	0.5	0.5	0.5	0.5	0.5	0.5	0.5	2	2	HIV
	Uganda (0)	HYP	NA	NA	NA	NA	NA	NA	NA	0	19			Zambia (2)	TOB	0	0	0	0.5	0	0	0	2	2	HIV
	Mozambique (11)	HIV	0.82	0.7	0.27	0.82	0.91	0.91	0.91	11	11			Zambia (2)	ALC	0	0	0	0.5	0	0	0	2	2	HIV
	Mozambique (11)	DM	0.18	0.2	0.55	0.45	0.09	0.27	0.36	11	11			Zambia (2)	DEP	0.5	0.5	0.5	0.5	0	0.5	0.5	2	2	DM
	Mozambique (11)	TOB	0.18	0.1	0.27	0.36	0.18	0.27	0.36	11	11			Myanmar (2)	HIV	0.5	0	0	0.5	0	0.5	0.5	2	2	DM
	Mozambique (11)	ALC	0.18	0.1	0.45	0.36	0.18	0.27	0.27	11	11			Myanmar (2)	DM	0.5	0	0.5	0.5	0.5	0.5	0	2	2	DM
	Mozambique (11)	DEP	0.18	0.2	0.64	0.55	0.09	0.55	0.55	11	11			Myanmar (2)	TOB	0	0	0	0.5	0	0	0	2	2	DM
	Mozambique (11)	HCV	0.09	0.1	0.55	0.27	0.09	0.27	0.27	11	11			Myanmar (2)	ALC	0	0	0	0.5	0	0	0	2	2	TOB
	Mozambique (11)	HBV	0.09	0.1	0.55	0.27	0.09	0.27	0.27	11	11			Myanmar (2)	DEP	0	0	0	0	0	0	0	2	2	TOB
	Mozambique (11)	ANX	0.09	0.1	0.55	0.45	0.09	0.36	0.45	11	11			Lesotho (2)	HIV	1	0.5	0.5	0.5	1	1	0.5	2	2	TOB
	Mozambique (11)	CRenalF	0.09	0.2	0.45	0.27	0.09	0.18	0.18	11	11			Lesotho (2)	DM	0	0	0.5	0.5	0	0	0	2	2	TOB
	Mozambique (0)	C19	NA	NA	NA	NA	NA	NA	NA	0	11			Lesotho (2)	TOB	0	0	0	0	0	0	0	2	2	ALC
	Mozambique (0)	DRG	NA	NA	NA	NA	NA	NA	NA	0	11			Lesotho (2)	ALC	0	0	0	0	0	0	0	2	2	ALC
	Mozambique (0)	HYP	NA	NA	NA	NA	NA	NA	NA	0	11			Lesotho (2)	DEP	0	0	0	0	0	0	0	2	2	ALC
	Mozambique (0)	MLN	NA	NA	NA	NA	NA	NA	NA	0	11			Democratic Republic of Congo (2)	HIV	1	0.5	1	0.5	0.5	1	0.5	2	2	ALC
	Sierra Leone (7)	HIV	0.86	0.43	0.71	0.86	0.71	0.86	1	7	7			Democratic Republic of Congo (2)	DM	0	0.5	0.5	1	0.5	0	0.5	2	2	DEP
	Sierra Leone (7)	DM	0	0	0.71	0.71	0	0.14	0	7	7			Democratic Republic of Congo (2)	TOB	0	0	0	0	0	0	0	2	2	DEP
	Sierra Leone (7)	TOB	0	0	0.14	0	0	0	0	7	7			Democratic Republic of Congo (2)	ALC	0	0	0.5	0	0	0	0	2	2	DEP
	Sierra Leone (7)	ALC	0	0	0.14	0	0	0	0	7	7			Democratic Republic of Congo (2)	DEP	0	0	0.5	0	0	0	0	2	2	DEP
	Sierra Leone (7)	DEP	0.14	0	0.29	0.43	0	0.14	0	7	7			United Republic of Tanzania (1)	HIV	1	1	0	0	1	1	1	1	1	HIV
	Sierra Leone (7)	HCV	0	0	0.14	0.14	0	0	0	7	7			United Republic of Tanzania (1)	DM	1	1	0	1	0	1	1	1	1	HIV
	Sierra Leone (7)	HBV	0	0	0.57	0.29	0	0	0.14	7	7			United Republic of Tanzania (1)	TOB	0	0	0	1	0	1	1	1	1	HIV
	Sierra Leone (7)	ANX	0.14	0	0.14	0.29	0	0	0	7	7			United Republic of Tanzania (1)	ALC	0	0	1	1	0	1	1	1	1	HIV
	Sierra Leone (7)	CRenalF	0	0	0.43	0.43	0	0	0	7	7			United Republic of Tanzania (1)	DEP	1	1	1	0	0	1	1	1	1	HIV
	Sierra Leone (0)	C19	NA	NA	NA	NA	NA	NA	NA	0	7			Russian Federation (1)	HIV	1	1	1	1	0	1	1	1	1	HIV
	Sierra Leone (0)	DRG	NA	NA	NA	NA	NA	NA	NA	0	7			Russian Federation (1)	DM	1	1	1	1	0	1	1	1	1	HIV
	Sierra Leone (0)	HYP	NA	NA	NA	NA	NA	NA	NA	0	7			Russian Federation (1)	TOB	1	1	0	0	0	0	1	1	1	HIV
	Sierra Leone (0)	MLN	NA	NA	NA	NA	NA	NA	NA	0	7			Russian Federation (1)	ALC	1	1	0	0	0	0	1	1	1	DM
	Papua New Guinea (6)	HIV	1	0.33	0.67	0.83	0.33	1	0.67	6	6			Russian Federation (1)	DEP	1	1	0	1	0	0	0	1	1	DM
	Papua New Guinea (6)	DM	0	0	0.5	0.67	0	0	0	6	6			Namibia (1)	HIV	0	0	0	1	1	1	1	1	1	DM
	Papua New Guinea (6)	TOB	0.17	0	0.17	0.17	0	0	0	6	6			Namibia (1)	DM	0	0	0	0	0	0	0	1	1	DM
	Papua New Guinea (6)	ALC	0.17	0	0.17	0.17	0	0	0	6	6			Namibia (1)	TOB	0	0	0	0	0	0	0	1	1	DM
	Papua New Guinea (6)	DEP	0.17	0	0.33	0.33	0.17	0	0	6	6			Namibia (1)	ALC	0	0	0	0	0	0	0	1	1	DM
	Papua New Guinea (6)	HCV	0.17	0	0	0.17	0	0	0	6	6			Namibia (1)	DEP	0	0	0	0	0	0	0	1	1	DM
	Papua New Guinea (6)	HBV	0.17	0	0	0.17	0	0	0	6	6			Liberia (1)	HIV	1	1	1	1	1	1	1	1	1	DM
	Papua New Guinea (6)	ANX	0.17	0	0.17	0.17	0.17	0	0	6	6			Liberia (1)	DM	0	0	1	0	0	1	0	1	1	TOB
	Papua New Guinea (6)	CRenalF	0	0	0.33	0.33	0	0	0	6	6			Liberia (1)	TOB	0	0	1	0	0	1	0	1	1	TOB
	Papua New Guinea (1)	MLN	1	1	1	1	1	1	0	1	6			Liberia (1)	ALC	0	0	1	0	0	1	0	1	1	TOB
	Papua New Guinea (0)	C19	NA	NA	NA	NA	NA	NA	NA	0	6			Liberia (1)	DEP	0	0	1	0	0	1	0	1	1	TOB
	Papua New Guinea (0)	DRG	NA	NA	NA	NA	NA	NA	NA	0	6			Indonesia (1)	HIV	0	0	0	0	0	0	0	1	1	TOB
	Papua New Guinea (0)	HYP	NA	NA	NA	NA	NA	NA	NA	0	6			Indonesia (1)	DM	0	0	0	0	0	0	0	1	1	TOB
	Pakistan (6)	HIV	0.5	0.2	0.83	0.83	0.33	0.33	0.83	6	6			Indonesia (1)	TOB	0	0	0	0	0	0	0	1	1	TOB
	Pakistan (6)	DM	0.33	0.2	0.33	0.17	0.33	0	0.17	6	6			Indonesia (1)	ALC	0	0	0	0	0	0	0	1	1	TOB
	Pakistan (6)	TOB	0.17	0.2	0	0	0	0	0.17	6	6			Indonesia (1)	DEP	0	0	0	0	0	0	0	1	1	ALC
	Pakistan (6)	ALC	0	0	0	0	0	0	0	6	6			Ethiopia (1)	HIV	1	1	0	1	0	1	1	1	1	ALC
	Pakistan (6)	DEP	0.17	0.2	0.17	0.17	0.17	0	0.33	6	6			Ethiopia (1)	DM	0	0	1	1	0	1	1	1	1	ALC
	Pakistan (6)	HCV	0.17	0.2	0.33	0.17	0	0.17	0.17	6	6			Ethiopia (1)	TOB	0	0	0	0	0	0	0	1	1	ALC
	Pakistan (6)	HBV	0.17	0.2	0.33	0.33	0.17	0	0.17	6	6			Ethiopia (1)	ALC	0	0	0	0	0	0	0	1	1	ALC
	Pakistan (6)	ANX	0.17	0.2	0.17	0.17	0.17	0	0.33	6	6			Ethiopia (1)	DEP	0	0	0	1	0	0	0	1	1	ALC
	Pakistan (6)	CRenalF	0	0	0.33	0.17	0	0	0.17	6	6			Congo (Brazzaville) (1)	HIV	1	1	1	0	1	1	1	1	1	ALC
	Pakistan (1)	HYP	1	NA	0	0	1	0	0	1	6			Congo (Brazzaville) (1)	DM	0	0	0	0	0	0	0	1	1	ALC
	Pakistan (0)	C19	NA	NA	NA	NA	NA	NA	NA	0	6			Congo (Brazzaville) (1)	TOB	0	0	0	0	0	0	0	1	1	DEP
	Pakistan (0)	DRG	NA	NA	NA	NA	NA	NA	NA	0	6			Congo (Brazzaville) (1)	ALC	0	0	0	0	0	0	0	1	1	DEP
	Pakistan (0)	MLN	NA	NA	NA	NA	NA	NA	NA	0	6			Congo (Brazzaville) (1)	DEP	0	0	0	0	0	0	0	1	1	DEP
	Angola (6)	HIV	0.17	0	0	0	0.17	0	0	6	6			Central African Republic (1)	HIV	0	NA	0	0	0	0	0	1	1	DEP
	Angola (6)	DM	0	0	0.17	0.17	0	0.17	0	6	6			Central African Republic (1)	DM	0	NA	0	0	0	0	0	1	1	DEP
	Angola (6)	TOB	0	0	0	0	0	0	0	6	6			Central African Republic (1)	TOB	0	NA	0	0	0	0	0	1	1	DEP
	Angola (6)	ALC	0	0	0	0	0	0	0	6	6			Central African Republic (1)	ALC	0	NA	0	0	0	0	0	1	1	DEP
	Angola (6)	DEP	0	0	0	0	0	0	0	6	6			Central African Republic (1)	DEP	0	NA	0	0	0	0	0	1	1	DEP
	Angola (6)	HCV	0	0	0	0	0.17	0	0.17	6	6			Thailand (0)	HIV	NA	NA	NA	NA	NA	NA	NA	0	0	HIV
	Angola (6)	HBV	0	0	0	0	0	0	0	6	6			Thailand (0)	DM	NA	NA	NA	NA	NA	NA	NA	0	0	HIV
	Angola (6)	ANX	0	0	0	0	0	0	0	6	6			Thailand (0)	TOB	NA	NA	NA	NA	NA	NA	NA	0	0	DM
	Angola (6)	CRenalF	0	0	0	0	0	0	0	6	6			Thailand (0)	ALC	NA	NA	NA	NA	NA	NA	NA	0	0	DM
	Angola (0)	C19	NA	NA	NA	NA	NA	NA	NA	0	6			Thailand (0)	DEP	NA	NA	NA	NA	NA	NA	NA	0	0	TOB
	Angola (0)	DRG	NA	NA	NA	NA	NA	NA	NA	0	6			Gabon (0)	HIV	NA	NA	NA	NA	NA	NA	NA	0	0	TOB
	Angola (0)	HYP	NA	NA	NA	NA	NA	NA	NA	0	6			Gabon (0)	DM	NA	NA	NA	NA	NA	NA	NA	0	0	ALC
	Angola (0)	MLN	NA	NA	NA	NA	NA	NA	NA	0	6			Gabon (0)	TOB	NA	NA	NA	NA	NA	NA	NA	0	0	ALC
	Zimbabwe (5)	HIV	0.8	0.6	1	0.8	0.6	1	1	5	5			Gabon (0)	ALC	NA	NA	NA	NA	NA	NA	NA	0	0	DEP
	Zimbabwe (5)	DM	0	0	0.6	0.4	0.2	0.2	0.4	5	5			Gabon (0)	DEP	NA	NA	NA	NA	NA	NA	NA	0	0	DEP
	Zimbabwe (5)	TOB	0	0	0.2	0.2	0	0.2	0	5	5
	Zimbabwe (5)	ALC	0	0	0.2	0.2	0	0	0	5	5			Number of countries with majority
	Zimbabwe (5)	DEP	0	0	0.4	0.2	0	0	0	5	5
	Zimbabwe (5)	HCV	0	0	0	0	0.2	0.2	0	5	5				Start.care	Maintenance.care	Referral	Liaise	Medication	Training	SME	ncountries
	Zimbabwe (5)	HBV	0	0	0.2	0	0	0.2	0	5	5			HIV	19	14	15	16	13	19	19	27
	Zimbabwe (5)	ANX	0	0	0.4	0.2	0	0	0	5	5			DM	7	6	8	7	4	7	8	27
	Zimbabwe (5)	CRenalF	0	0	0.2	0	0	0.2	0	5	5			TOB	2	2	2	2	0	4	4	27
	Zimbabwe (2)	C19	0	0	0.5	0.5	0.5	0.5	0.5	2	5			ALC	1	1	2	2	0	3	3	27
	Zimbabwe (1)	MLN	1	1	1	1	0	1	0	1	5			DEP	2	2	3	3	0	3	2	27
	Zimbabwe (0)	DRG	NA	NA	NA	NA	NA	NA	NA	0	5			HCV	4	4	4	5	1	3	4	27
	Zimbabwe (0)	HYP	NA	NA	NA	NA	NA	NA	NA	0	5			HBV	4	4	5	6	2	3	4	27
	Kenya (5)	HIV	0.8	1	0.8	1	0.8	1	1	5	5			ANX	2	2	2	1	0	2	1	27
	Kenya (5)	DM	0.8	0.8	0.6	0.8	0.6	0.8	0.6	5	5			CRenalF	3	3	5	4	1	3	2	27
	Kenya (5)	TOB	0.6	0.6	0.6	0.6	0.4	0.6	0.6	5	5			C19	2	2	1	2	1	2	2	3
	Kenya (5)	ALC	0.4	0.4	0.4	0.6	0.4	0.6	0.6	5	5			DRG	1	1	2	1	1	1	1	2
	Kenya (5)	DEP	0.4	0.4	0.4	0.4	0.4	0.4	0.4	5	5			HYP	2	1	1	0	1	0	0	2
	Kenya (5)	HCV	0.6	0.6	0.4	0.6	0.6	0.6	0.6	5	5			MLN	4	3	4	3	2	4	2	5
	Kenya (5)	HBV	0.6	0.6	0.4	0.6	0.6	0.6	0.6	5	5
	Kenya (5)	ANX	0.4	0.4	0.4	0.4	0.4	0.4	0.4	5	5
	Kenya (5)	CRenalF	0.4	0.4	0.6	0.6	0.6	0.6	0.4	5	5
	Kenya (1)	C19	1	1	1	1	1	1	1	1	5
	Kenya (1)	DRG	1	1	1	1	1	1	1	1	5
	Kenya (0)	HYP	NA	NA	NA	NA	NA	NA	NA	0	5
	Kenya (0)	MLN	NA	NA	NA	NA	NA	NA	NA	0	5
	Bangladesh (5)	HIV	0.2	0.33	0	0.2	0.2	0.4	0.6	5	5
	Bangladesh (5)	DM	0.4	0.67	0.4	0.2	0.2	0.6	0.6	5	5
	Bangladesh (5)	TOB	0.2	0.33	0	0	0	0.6	0.6	5	5
	Bangladesh (5)	ALC	0	0	0	0	0	0.2	0.4	5	5
	Bangladesh (5)	DEP	0.2	0.33	0	0	0.2	0.2	0.4	5	5
	Bangladesh (5)	HCV	0	0	0.2	0	0	0.2	0.4	5	5
	Bangladesh (5)	HBV	0.2	0	0.4	0.2	0	0.2	0.4	5	5
	Bangladesh (5)	ANX	0.2	0.33	0	0	0.2	0.2	0.4	5	5
	Bangladesh (5)	CRenalF	0.2	0	0.4	0.2	0	0.4	0.4	5	5
	Bangladesh (0)	C19	NA	NA	NA	NA	NA	NA	NA	0	5
	Bangladesh (0)	DRG	NA	NA	NA	NA	NA	NA	NA	0	5
	Bangladesh (0)	HYP	NA	NA	NA	NA	NA	NA	NA	0	5
	Bangladesh (0)	MLN	NA	NA	NA	NA	NA	NA	NA	0	5
	South Africa (3)	HIV	0.67	0.67	1	1	0.67	0.67	1	3	3
	South Africa (3)	DM	0.67	0.33	0.67	0.33	0.67	0	0.67	3	3
	South Africa (3)	TOB	0	0	0.33	0.33	0	0	0	3	3
	South Africa (3)	ALC	0	0	0.33	0.33	0	0	0	3	3
	South Africa (3)	DEP	0.33	0	0.33	0.33	0.33	0	0	3	3
	South Africa (3)	HCV	0	0	0	0	0	0	0	3	3
	South Africa (3)	HBV	0.33	0.33	0.33	0.33	0.33	0	0	3	3
	South Africa (3)	ANX	0.33	0	0.33	0.33	0.33	0	0	3	3
	South Africa (3)	CRenalF	0.33	0	0	0.33	0	0	0	3	3
	South Africa (0)	C19	NA	NA	NA	NA	NA	NA	NA	0	3
	South Africa (0)	DRG	NA	NA	NA	NA	NA	NA	NA	0	3
	South Africa (0)	HYP	NA	NA	NA	NA	NA	NA	NA	0	3
	South Africa (0)	MLN	NA	NA	NA	NA	NA	NA	NA	0	3
	Zambia (2)	HIV	1	1	1	1	0.5	0.5	0.5	2	2
	Zambia (2)	DM	0.5	0.5	0.5	0.5	0.5	0.5	0.5	2	2
	Zambia (2)	TOB	0	0	0	0.5	0	0	0	2	2
	Zambia (2)	ALC	0	0	0	0.5	0	0	0	2	2
	Zambia (2)	DEP	0.5	0.5	0.5	0.5	0	0.5	0.5	2	2
	Zambia (2)	HCV	0.5	0.5	0.5	0.5	0.5	0.5	0.5	2	2
	Zambia (2)	HBV	0.5	0.5	0.5	1	0.5	0.5	0.5	2	2
	Zambia (2)	ANX	0.5	0	0.5	0.5	0	0.5	0.5	2	2
	Zambia (2)	CRenalF	0	0	0	0.5	0	0	0	2	2
	Zambia (0)	C19	NA	NA	NA	NA	NA	NA	NA	0	2
	Zambia (0)	DRG	NA	NA	NA	NA	NA	NA	NA	0	2
	Zambia (0)	HYP	NA	NA	NA	NA	NA	NA	NA	0	2
	Zambia (0)	MLN	NA	NA	NA	NA	NA	NA	NA	0	2
	Myanmar (2)	HIV	0.5	0	0	0.5	0	0.5	0.5	2	2
	Myanmar (2)	DM	0.5	0	0.5	0.5	0.5	0.5	0	2	2
	Myanmar (2)	TOB	0	0	0	0.5	0	0	0	2	2
	Myanmar (2)	ALC	0	0	0	0.5	0	0	0	2	2
	Myanmar (2)	DEP	0	0	0	0	0	0	0	2	2
	Myanmar (2)	HCV	0	0	0	0	0	0	0	2	2
	Myanmar (2)	HBV	0	0	0	0	0	0	0	2	2
	Myanmar (2)	ANX	0	0	0	0	0	0	0	2	2
	Myanmar (2)	CRenalF	0	0	0	0	0	0	0	2	2
	Myanmar (0)	C19	NA	NA	NA	NA	NA	NA	NA	0	2
	Myanmar (0)	DRG	NA	NA	NA	NA	NA	NA	NA	0	2
	Myanmar (0)	HYP	NA	NA	NA	NA	NA	NA	NA	0	2
	Myanmar (0)	MLN	NA	NA	NA	NA	NA	NA	NA	0	2
	Lesotho (2)	HIV	1	0.5	0.5	0.5	1	1	0.5	2	2
	Lesotho (2)	DM	0	0	0.5	0.5	0	0	0	2	2
	Lesotho (2)	TOB	0	0	0	0	0	0	0	2	2
	Lesotho (2)	ALC	0	0	0	0	0	0	0	2	2
	Lesotho (2)	DEP	0	0	0	0	0	0	0	2	2
	Lesotho (2)	HCV	0	0	0	0	0	0	0	2	2
	Lesotho (2)	HBV	0	0	0	0.5	0	0.5	0	2	2
	Lesotho (2)	ANX	0	0	0	0	0	0	0	2	2
	Lesotho (2)	CRenalF	0	0	0	0	0	0	0	2	2
	Lesotho (0)	C19	NA	NA	NA	NA	NA	NA	NA	0	2
	Lesotho (0)	DRG	NA	NA	NA	NA	NA	NA	NA	0	2
	Lesotho (0)	HYP	NA	NA	NA	NA	NA	NA	NA	0	2
	Lesotho (0)	MLN	NA	NA	NA	NA	NA	NA	NA	0	2
	Democratic Republic of Congo (2)	HIV	1	0.5	1	0.5	0.5	1	0.5	2	2
	Democratic Republic of Congo (2)	DM	0	0.5	0.5	1	0.5	0	0.5	2	2
	Democratic Republic of Congo (2)	TOB	0	0	0	0	0	0	0	2	2
	Democratic Republic of Congo (2)	ALC	0	0	0.5	0	0	0	0	2	2
	Democratic Republic of Congo (2)	DEP	0	0	0.5	0	0	0	0	2	2
	Democratic Republic of Congo (2)	HCV	0	0	0.5	0.5	0	0	0	2	2
	Democratic Republic of Congo (2)	HBV	0	0	0.5	0	0	0	0	2	2
	Democratic Republic of Congo (2)	ANX	0	0	0.5	0	0	0	0	2	2
	Democratic Republic of Congo (2)	CRenalF	0	0	0.5	0.5	0	0	0	2	2
	Democratic Republic of Congo (0)	C19	NA	NA	NA	NA	NA	NA	NA	0	2
	Democratic Republic of Congo (0)	DRG	NA	NA	NA	NA	NA	NA	NA	0	2
	Democratic Republic of Congo (0)	HYP	NA	NA	NA	NA	NA	NA	NA	0	2
	Democratic Republic of Congo (0)	MLN	NA	NA	NA	NA	NA	NA	NA	0	2
	United Republic of Tanzania (1)	HIV	1	1	0	0	1	1	1	1	1
	United Republic of Tanzania (1)	DM	1	1	0	1	0	1	1	1	1
	United Republic of Tanzania (1)	TOB	0	0	0	1	0	1	1	1	1
	United Republic of Tanzania (1)	ALC	0	0	1	1	0	1	1	1	1
	United Republic of Tanzania (1)	DEP	1	1	1	0	0	1	1	1	1
	United Republic of Tanzania (1)	HCV	1	1	1	1	0	1	1	1	1
	United Republic of Tanzania (1)	HBV	1	1	1	1	0	1	1	1	1
	United Republic of Tanzania (1)	ANX	1	1	0	0	0	1	1	1	1
	United Republic of Tanzania (1)	CRenalF	1	1	1	0	0	1	1	1	1
	United Republic of Tanzania (0)	C19	NA	NA	NA	NA	NA	NA	NA	0	1
	United Republic of Tanzania (0)	DRG	NA	NA	NA	NA	NA	NA	NA	0	1
	United Republic of Tanzania (0)	HYP	NA	NA	NA	NA	NA	NA	NA	0	1
	United Republic of Tanzania (0)	MLN	NA	NA	NA	NA	NA	NA	NA	0	1
	Russian Federation (1)	HIV	1	1	1	1	0	1	1	1	1
	Russian Federation (1)	DM	1	1	1	1	0	1	1	1	1
	Russian Federation (1)	TOB	1	1	0	0	0	0	1	1	1
	Russian Federation (1)	ALC	1	1	0	0	0	0	1	1	1
	Russian Federation (1)	DEP	1	1	0	1	0	0	0	1	1
	Russian Federation (1)	HCV	1	1	0	1	0	0	1	1	1
	Russian Federation (1)	HBV	1	1	0	1	0	0	1	1	1
	Russian Federation (1)	ANX	1	1	0	0	0	0	0	1	1
	Russian Federation (1)	CRenalF	1	1	1	1	0	0	1	1	1
	Russian Federation (0)	C19	NA	NA	NA	NA	NA	NA	NA	0	1
	Russian Federation (0)	DRG	NA	NA	NA	NA	NA	NA	NA	0	1
	Russian Federation (0)	HYP	NA	NA	NA	NA	NA	NA	NA	0	1
	Russian Federation (0)	MLN	NA	NA	NA	NA	NA	NA	NA	0	1
	Namibia (1)	HIV	0	0	0	1	1	1	1	1	1
	Namibia (1)	DM	0	0	0	0	0	0	0	1	1
	Namibia (1)	TOB	0	0	0	0	0	0	0	1	1
	Namibia (1)	ALC	0	0	0	0	0	0	0	1	1
	Namibia (1)	DEP	0	0	0	0	0	0	0	1	1
	Namibia (1)	HCV	0	0	0	0	0	0	0	1	1
	Namibia (1)	HBV	0	0	0	0	0	0	0	1	1
	Namibia (1)	ANX	0	0	0	0	0	0	0	1	1
	Namibia (1)	CRenalF	0	0	0	0	0	0	0	1	1
	Namibia (0)	C19	NA	NA	NA	NA	NA	NA	NA	0	1
	Namibia (0)	DRG	NA	NA	NA	NA	NA	NA	NA	0	1
	Namibia (0)	HYP	NA	NA	NA	NA	NA	NA	NA	0	1
	Namibia (0)	MLN	NA	NA	NA	NA	NA	NA	NA	0	1
	Liberia (1)	HIV	1	1	1	1	1	1	1	1	1
	Liberia (1)	DM	0	0	1	0	0	1	0	1	1
	Liberia (1)	TOB	0	0	1	0	0	1	0	1	1
	Liberia (1)	ALC	0	0	1	0	0	1	0	1	1
	Liberia (1)	DEP	0	0	1	0	0	1	0	1	1
	Liberia (1)	HCV	0	0	1	0	0	1	0	1	1
	Liberia (1)	HBV	0	0	1	0	0	1	0	1	1
	Liberia (1)	ANX	0	0	1	0	0	1	0	1	1
	Liberia (1)	CRenalF	0	0	1	0	0	1	0	1	1
	Liberia (0)	C19	NA	NA	NA	NA	NA	NA	NA	0	1
	Liberia (0)	DRG	NA	NA	NA	NA	NA	NA	NA	0	1
	Liberia (0)	HYP	NA	NA	NA	NA	NA	NA	NA	0	1
	Liberia (0)	MLN	NA	NA	NA	NA	NA	NA	NA	0	1
	Indonesia (1)	HIV	0	0	0	0	0	0	0	1	1
	Indonesia (1)	DM	0	0	0	0	0	0	0	1	1
	Indonesia (1)	TOB	0	0	0	0	0	0	0	1	1
	Indonesia (1)	ALC	0	0	0	0	0	0	0	1	1
	Indonesia (1)	DEP	0	0	0	0	0	0	0	1	1
	Indonesia (1)	HCV	0	0	0	0	0	0	0	1	1
	Indonesia (1)	HBV	0	0	0	0	0	0	0	1	1
	Indonesia (1)	ANX	0	0	0	0	0	0	0	1	1
	Indonesia (1)	CRenalF	0	0	0	0	0	0	0	1	1
	Indonesia (0)	C19	NA	NA	NA	NA	NA	NA	NA	0	1
	Indonesia (0)	DRG	NA	NA	NA	NA	NA	NA	NA	0	1
	Indonesia (0)	HYP	NA	NA	NA	NA	NA	NA	NA	0	1
	Indonesia (0)	MLN	NA	NA	NA	NA	NA	NA	NA	0	1
	Ethiopia (1)	HIV	1	1	0	1	0	1	1	1	1
	Ethiopia (1)	DM	0	0	1	1	0	1	1	1	1
	Ethiopia (1)	TOB	0	0	0	0	0	0	0	1	1
	Ethiopia (1)	ALC	0	0	0	0	0	0	0	1	1
	Ethiopia (1)	DEP	0	0	0	1	0	0	0	1	1
	Ethiopia (1)	HCV	0	0	0	1	0	0	0	1	1
	Ethiopia (1)	HBV	0	0	0	1	0	0	0	1	1
	Ethiopia (1)	ANX	0	0	0	1	0	0	0	1	1
	Ethiopia (1)	CRenalF	0	0	1	1	0	0	0	1	1
	Ethiopia (0)	C19	NA	NA	NA	NA	NA	NA	NA	0	1
	Ethiopia (0)	DRG	NA	NA	NA	NA	NA	NA	NA	0	1
	Ethiopia (0)	HYP	NA	NA	NA	NA	NA	NA	NA	0	1
	Ethiopia (0)	MLN	NA	NA	NA	NA	NA	NA	NA	0	1
	Congo (Brazzaville) (1)	HIV	1	1	1	0	1	1	1	1	1
	Congo (Brazzaville) (1)	DM	0	0	0	0	0	0	0	1	1
	Congo (Brazzaville) (1)	TOB	0	0	0	0	0	0	0	1	1
	Congo (Brazzaville) (1)	ALC	0	0	0	0	0	0	0	1	1
	Congo (Brazzaville) (1)	DEP	0	0	0	0	0	0	0	1	1
	Congo (Brazzaville) (1)	HCV	0	0	0	0	0	0	0	1	1
	Congo (Brazzaville) (1)	HBV	0	0	0	0	0	0	0	1	1
	Congo (Brazzaville) (1)	ANX	0	0	0	0	0	0	0	1	1
	Congo (Brazzaville) (1)	CRenalF	0	0	0	1	0	0	0	1	1
	Congo (Brazzaville) (0)	C19	NA	NA	NA	NA	NA	NA	NA	0	1
	Congo (Brazzaville) (0)	DRG	NA	NA	NA	NA	NA	NA	NA	0	1
	Congo (Brazzaville) (0)	HYP	NA	NA	NA	NA	NA	NA	NA	0	1
	Congo (Brazzaville) (0)	MLN	NA	NA	NA	NA	NA	NA	NA	0	1
	Central African Republic (1)	HIV	0	NA	0	0	0	0	0	1	1
	Central African Republic (1)	DM	0	NA	0	0	0	0	0	1	1
	Central African Republic (1)	TOB	0	NA	0	0	0	0	0	1	1
	Central African Republic (1)	ALC	0	NA	0	0	0	0	0	1	1
	Central African Republic (1)	DEP	0	NA	0	0	0	0	0	1	1
	Central African Republic (1)	HCV	0	NA	0	0	0	0	0	1	1
	Central African Republic (1)	HBV	0	NA	0	0	0	0	0	1	1
	Central African Republic (1)	ANX	0	NA	0	0	0	0	0	1	1
	Central African Republic (1)	CRenalF	0	NA	0	0	0	0	0	1	1
	Central African Republic (0)	C19	NA	NA	NA	NA	NA	NA	NA	0	1
	Central African Republic (0)	DRG	NA	NA	NA	NA	NA	NA	NA	0	1
	Central African Republic (0)	HYP	NA	NA	NA	NA	NA	NA	NA	0	1
	Central African Republic (0)	MLN	NA	NA	NA	NA	NA	NA	NA	0	1
	Thailand (0)	HIV	NA	NA	NA	NA	NA	NA	NA	0	0
	Thailand (0)	DM	NA	NA	NA	NA	NA	NA	NA	0	0
	Thailand (0)	TOB	NA	NA	NA	NA	NA	NA	NA	0	0
	Thailand (0)	ALC	NA	NA	NA	NA	NA	NA	NA	0	0
	Thailand (0)	DEP	NA	NA	NA	NA	NA	NA	NA	0	0
	Thailand (0)	HCV	NA	NA	NA	NA	NA	NA	NA	0	0
	Thailand (0)	HBV	NA	NA	NA	NA	NA	NA	NA	0	0
	Thailand (0)	ANX	NA	NA	NA	NA	NA	NA	NA	0	0
	Thailand (0)	CRenalF	NA	NA	NA	NA	NA	NA	NA	0	0
	Thailand (0)	C19	NA	NA	NA	NA	NA	NA	NA	0	0
	Thailand (0)	DRG	NA	NA	NA	NA	NA	NA	NA	0	0
	Thailand (0)	HYP	NA	NA	NA	NA	NA	NA	NA	0	0
	Thailand (0)	MLN	NA	NA	NA	NA	NA	NA	NA	0	0
	Gabon (0)	HIV	NA	NA	NA	NA	NA	NA	NA	0	0
	Gabon (0)	DM	NA	NA	NA	NA	NA	NA	NA	0	0
	Gabon (0)	TOB	NA	NA	NA	NA	NA	NA	NA	0	0
	Gabon (0)	ALC	NA	NA	NA	NA	NA	NA	NA	0	0
	Gabon (0)	DEP	NA	NA	NA	NA	NA	NA	NA	0	0
	Gabon (0)	HCV	NA	NA	NA	NA	NA	NA	NA	0	0
	Gabon (0)	HBV	NA	NA	NA	NA	NA	NA	NA	0	0
	Gabon (0)	ANX	NA	NA	NA	NA	NA	NA	NA	0	0
	Gabon (0)	CRenalF	NA	NA	NA	NA	NA	NA	NA	0	0
	Gabon (0)	C19	NA	NA	NA	NA	NA	NA	NA	0	0
	Gabon (0)	DRG	NA	NA	NA	NA	NA	NA	NA	0	0
	Gabon (0)	HYP	NA	NA	NA	NA	NA	NA	NA	0	0
	Gabon (0)	MLN	NA	NA	NA	NA	NA	NA	NA	0	0

## Sheet: TBMM in practice 3
																		Table 2: Proportion of countries where majority (>50%) thought that specific comorbdities are managed within TB services
	10+11 Overview of screening and treatment									Only Top comorbidities								Comorbidities*	Countries**	Diagnose/Screen	Start/Maintain/Care	Refer/liaise
																		HIV	Brazil	0.87	0.59	0.8
	country	comb	Diagnose.Screen	Start.maintain.care	Ref.liaise.services	CountryTotal	CountryTotal2			country	comb	Diagnose.Screen	Start.maintain.care	Ref.liaise.services	CountryTotal	CountryTotal2			Philippines	0.86	0.62	0.84
	Brazil (92)	HIV	0.87	0.59	0.8	92	92			Brazil (92)	HIV	0.87	0.59	0.8	92	92			India	0.62	0.54	0.43
	Brazil (92)	DM	0.71	0.59	0.45	92	92			Brazil (92)	DM	0.71	0.59	0.45	92	92			China	0.86	0.64	0.78
	Brazil (92)	TOB	0.66	0.45	0.51	92	92			Brazil (92)	TOB	0.66	0.45	0.51	92	92			Nigeria	0.97	0.83	0.83
	Brazil (92)	ALC	0.68	0.37	0.52	92	92			Brazil (92)	ALC	0.68	0.37	0.52	92	92			Uganda	0.84	0.74	0.53
	Brazil (92)	DEP	0.43	0.32	0.52	92	92			Brazil (92)	DEP	0.43	0.32	0.52	92	92			Mozambique	0.91	0.82	0.82
	Brazil (92)	HCV	0.78	0.37	0.72	92	92			India (61)	HIV	0.62	0.54	0.43	61	61			All 27 countries	0.888889	0.740741	0.703704
	Brazil (92)	HBV	0.78	0.35	0.67	92	92			India (61)	DM	0.52	0.43	0.33	61	61		Diabetes Mellitus	Brazil	0.71	0.59	0.45
	Brazil (92)	ANX	0.4	0.27	0.46	92	92			India (61)	TOB	0.52	0.3	0.28	61	61			Philippines	0.8	0.72	0.58
	Brazil (92)	CRenalF	0.43	0.27	0.51	92	92			India (61)	ALC	0.49	0.26	0.28	61	61			India	0.52	0.43	0.33
	Brazil (4)	DRG	0.75	0	1	4	92			India (61)	DEP	0.31	0.26	0.26	61	61			China	0.86	0.83	0.56
	Brazil (2)	MLN	0	1	1	2	92			Philippines (50)	HIV	0.86	0.62	0.84	50	50			Nigeria	0.13	0.03	0.27
	Brazil (1)	HYP	NA	1	1	1	92			Philippines (50)	DM	0.8	0.72	0.58	50	50			Uganda	0.68	0.32	0.47
	Brazil (0)	C19	NA	NA	NA	0	92			Philippines (50)	TOB	0.58	0.22	0.3	50	50			Mozambique	0.36	0.18	0.73
	India (61)	HIV	0.62	0.54	0.43	61	61			Philippines (50)	ALC	0.52	0.22	0.28	50	50			All 27 countries	0.518519	0.259259	0.481481
	India (61)	DM	0.52	0.43	0.33	61	61			Philippines (50)	DEP	0.4	0.26	0.6	50	50		Depression	Brazil	0.43	0.32	0.52
	India (61)	TOB	0.52	0.3	0.28	61	61			China (36)	HIV	0.86	0.64	0.78	36	36			Philippines	0.4	0.26	0.6
	India (61)	ALC	0.49	0.26	0.28	61	61			China (36)	DM	0.86	0.83	0.56	36	36			India	0.31	0.26	0.26
	India (61)	DEP	0.31	0.26	0.26	61	61			China (36)	TOB	0.53	0.53	0.31	36	36			China	0.44	0.44	0.61
	India (61)	HCV	0.28	0.2	0.25	61	61			China (36)	ALC	0.5	0.56	0.33	36	36			Nigeria	0.1	0.03	0.2
	India (61)	HBV	0.33	0.21	0.23	61	61			China (36)	DEP	0.44	0.44	0.61	36	36			Uganda	0.26	0.32	0.47
	India (61)	ANX	0.26	0.23	0.21	61	61			Nigeria (30)	HIV	0.97	0.83	0.83	30	30			Mozambique	0.55	0.18	0.73
	India (61)	CRenalF	0.23	0.15	0.18	61	61			Nigeria (30)	DM	0.13	0.03	0.27	30	30			All 27 countries	0.185185	0.0740741	0.296296
	India (0)	C19	NA	NA	NA	0	61			Nigeria (30)	TOB	0.13	0.03	0.03	30	30		Tobacco	Brazil	0.66	0.45	0.51
	India (0)	DRG	NA	NA	NA	0	61			Nigeria (30)	ALC	0.13	0.03	0.03	30	30			Philippines	0.58	0.22	0.3
	India (0)	HYP	NA	NA	NA	0	61			Nigeria (30)	DEP	0.1	0.03	0.2	30	30			India	0.52	0.3	0.28
	India (0)	MLN	NA	NA	NA	0	61			Uganda (19)	HIV	0.84	0.74	0.53	19	19			China	0.53	0.53	0.31
	Philippines (50)	HIV	0.86	0.62	0.84	50	50			Uganda (19)	DM	0.68	0.32	0.47	19	19			Nigeria	0.13	0.03	0.03
	Philippines (50)	DM	0.8	0.72	0.58	50	50			Uganda (19)	TOB	0.53	0.26	0.32	19	19			Uganda	0.53	0.26	0.32
	Philippines (50)	TOB	0.58	0.22	0.3	50	50			Uganda (19)	ALC	0.42	0.11	0.26	19	19			Mozambique	0.55	0.18	0.45
	Philippines (50)	ALC	0.52	0.22	0.28	50	50			Uganda (19)	DEP	0.26	0.32	0.47	19	19			All 27 countries	0.481481	0.111111	0.148148
	Philippines (50)	DEP	0.4	0.26	0.6	50	50			Mozambique (11)	HIV	0.91	0.82	0.82	11	11		Alcohol	Brazil	0.68	0.37	0.52
	Philippines (50)	HCV	0.26	0.18	0.36	50	50			Mozambique (11)	DM	0.36	0.18	0.73	11	11			Philippines	0.52	0.22	0.28
	Philippines (50)	HBV	0.4	0.24	0.44	50	50			Mozambique (11)	TOB	0.55	0.18	0.45	11	11			India	0.49	0.26	0.28
	Philippines (50)	ANX	0.36	0.24	0.5	50	50			Mozambique (11)	ALC	0.55	0.18	0.64	11	11			China	0.5	0.56	0.33
	Philippines (50)	CRenalF	0.54	0.34	0.54	50	50			Mozambique (11)	DEP	0.55	0.18	0.73	11	11			Nigeria	0.13	0.03	0.03
	Philippines (2)	HYP	1	1	1	2	50			Sierra Leone (7)	HIV	0.86	0.86	0.86	7	7			Uganda	0.42	0.11	0.26
	Philippines (1)	MLN	1	0	1	1	50			Sierra Leone (7)	DM	0.43	0	0.86	7	7			Mozambique	0.55	0.18	0.64
	Philippines (0)	C19	NA	NA	NA	0	50			Sierra Leone (7)	TOB	0.43	0	0.14	7	7			All 27 countries	0.296296	0.0740741	0.185185
	Philippines (0)	DRG	NA	NA	NA	0	50			Sierra Leone (7)	ALC	0.43	0	0.14	7	7		*Only countries with ≥10 responses and only the five most common and concerning conditions are presented (see Supplement for all countries and all conditions).
	China (36)	HIV	0.86	0.64	0.78	36	36			Sierra Leone (7)	DEP	0.14	0.14	0.43	7	7		**Responses: Brazil=92; India=61; Philippines=50; China=36; Nigeria=30; Uganda=19; Mozambique=11
	China (36)	DM	0.86	0.83	0.56	36	36			Papua New Guinea (6)	HIV	1	1	1	6	6
	China (36)	TOB	0.53	0.53	0.31	36	36			Papua New Guinea (6)	DM	0.33	0	0.67	6	6
	China (36)	ALC	0.5	0.56	0.33	36	36			Papua New Guinea (6)	TOB	0.17	0.17	0.17	6	6
	China (36)	DEP	0.44	0.44	0.61	36	36			Papua New Guinea (6)	ALC	0.17	0.17	0.17	6	6
	China (36)	HCV	0.61	0.64	0.58	36	36			Papua New Guinea (6)	DEP	0.17	0.17	0.33	6	6
	China (36)	HBV	0.64	0.78	0.58	36	36			Pakistan (6)	HIV	1	0.5	1	6	6
	China (36)	ANX	0.44	0.44	0.58	36	36			Pakistan (6)	DM	0.67	0.33	0.33	6	6
	China (36)	CRenalF	0.69	0.67	0.5	36	36			Pakistan (6)	TOB	0.67	0.33	0	6	6
	China (0)	C19	NA	NA	NA	0	36			Pakistan (6)	ALC	0.17	0	0	6	6
	China (0)	DRG	NA	NA	NA	0	36			Pakistan (6)	DEP	0.33	0.17	0.17	6	6
	China (0)	HYP	NA	NA	NA	0	36			Angola (6)	HIV	0.17	0.17	0	6	6
	China (0)	MLN	NA	NA	NA	0	36			Angola (6)	DM	0.17	0	0.17	6	6
	Nigeria (30)	HIV	0.97	0.83	0.83	30	30			Angola (6)	TOB	0	0	0	6	6
	Nigeria (30)	DM	0.13	0.03	0.27	30	30			Angola (6)	ALC	0	0	0	6	6
	Nigeria (30)	TOB	0.13	0.03	0.03	30	30			Angola (6)	DEP	0	0	0	6	6
	Nigeria (30)	ALC	0.13	0.03	0.03	30	30			Zimbabwe (5)	HIV	1	0.8	1	5	5
	Nigeria (30)	DEP	0.1	0.03	0.2	30	30			Zimbabwe (5)	DM	0.6	0	0.6	5	5
	Nigeria (30)	HCV	0.23	0.03	0.23	30	30			Zimbabwe (5)	TOB	0.8	0	0.2	5	5
	Nigeria (30)	HBV	0.3	0.07	0.23	30	30			Zimbabwe (5)	ALC	0.4	0	0.2	5	5
	Nigeria (30)	ANX	0.1	0.03	0.13	30	30			Zimbabwe (5)	DEP	0.2	0	0.4	5	5
	Nigeria (30)	CRenalF	0.1	0	0.13	30	30			Kenya (5)	HIV	1	1	1	5	5
	Nigeria (0)	C19	NA	NA	NA	0	30			Kenya (5)	DM	0.6	0.8	0.8	5	5
	Nigeria (0)	DRG	NA	NA	NA	0	30			Kenya (5)	TOB	0.6	0.6	0.6	5	5
	Nigeria (0)	HYP	NA	NA	NA	0	30			Kenya (5)	ALC	0.6	0.4	0.6	5	5
	Nigeria (0)	MLN	NA	NA	NA	0	30			Kenya (5)	DEP	0.6	0.4	0.4	5	5
	Uganda (19)	HIV	0.84	0.74	0.53	19	19			Bangladesh (5)	HIV	0.8	0.2	0.2	5	5
	Uganda (19)	DM	0.68	0.32	0.47	19	19			Bangladesh (5)	DM	0.4	0.4	0.4	5	5
	Uganda (19)	TOB	0.53	0.26	0.32	19	19			Bangladesh (5)	TOB	0.4	0.2	0	5	5
	Uganda (19)	ALC	0.42	0.11	0.26	19	19			Bangladesh (5)	ALC	0	0	0	5	5
	Uganda (19)	DEP	0.26	0.32	0.47	19	19			Bangladesh (5)	DEP	0	0.2	0	5	5
	Uganda (19)	HCV	0.26	0	0.32	19	19			South Africa (3)	HIV	0.67	0.67	1	3	3
	Uganda (19)	HBV	0.58	0.16	0.47	19	19			South Africa (3)	DM	0.67	0.67	0.67	3	3
	Uganda (19)	ANX	0.16	0.16	0.21	19	19			South Africa (3)	TOB	0	0	0.33	3	3
	Uganda (19)	CRenalF	0.32	0.16	0.42	19	19			South Africa (3)	ALC	0	0	0.33	3	3
	Uganda (1)	C19	1	1	1	1	19			South Africa (3)	DEP	0	0.33	0.33	3	3
	Uganda (1)	MLN	1	1	1	1	19			Zambia (2)	HIV	1	1	1	2	2
	Uganda (0)	DRG	NA	NA	NA	0	19			Zambia (2)	DM	0.5	0.5	0.5	2	2
	Uganda (0)	HYP	NA	NA	NA	0	19			Zambia (2)	TOB	0.5	0	0.5	2	2
	Mozambique (11)	HIV	0.91	0.82	0.82	11	11			Zambia (2)	ALC	0.5	0	0.5	2	2
	Mozambique (11)	DM	0.36	0.18	0.73	11	11			Zambia (2)	DEP	0	0.5	0.5	2	2
	Mozambique (11)	TOB	0.55	0.18	0.45	11	11			Myanmar (2)	HIV	0.5	0.5	0.5	2	2
	Mozambique (11)	ALC	0.55	0.18	0.64	11	11			Myanmar (2)	DM	0.5	0.5	0.5	2	2
	Mozambique (11)	DEP	0.55	0.18	0.73	11	11			Myanmar (2)	TOB	0.5	0	0.5	2	2
	Mozambique (11)	HCV	0.18	0.09	0.55	11	11			Myanmar (2)	ALC	0	0	0.5	2	2
	Mozambique (11)	HBV	0.27	0.09	0.55	11	11			Myanmar (2)	DEP	0	0	0	2	2
	Mozambique (11)	ANX	0.45	0.09	0.64	11	11			Lesotho (2)	HIV	1	1	0.5	2	2
	Mozambique (11)	CRenalF	0.36	0.18	0.45	11	11			Lesotho (2)	DM	0	0	0.5	2	2
	Mozambique (0)	C19	NA	NA	NA	0	11			Lesotho (2)	TOB	0.5	0	0	2	2
	Mozambique (0)	DRG	NA	NA	NA	0	11			Lesotho (2)	ALC	0	0	0	2	2
	Mozambique (0)	HYP	NA	NA	NA	0	11			Lesotho (2)	DEP	0	0	0	2	2
	Mozambique (0)	MLN	NA	NA	NA	0	11			Democratic Republic of Congo (2)	HIV	1	1	1	2	2
	Sierra Leone (7)	HIV	0.86	0.86	0.86	7	7			Democratic Republic of Congo (2)	DM	0.5	0.5	1	2	2
	Sierra Leone (7)	DM	0.43	0	0.86	7	7			Democratic Republic of Congo (2)	TOB	0	0	0	2	2
	Sierra Leone (7)	TOB	0.43	0	0.14	7	7			Democratic Republic of Congo (2)	ALC	0	0	0.5	2	2
	Sierra Leone (7)	ALC	0.43	0	0.14	7	7			Democratic Republic of Congo (2)	DEP	0	0	0.5	2	2
	Sierra Leone (7)	DEP	0.14	0.14	0.43	7	7			United Republic of Tanzania (1)	HIV	1	1	0	1	1
	Sierra Leone (7)	HCV	0.14	0	0.29	7	7			United Republic of Tanzania (1)	DM	1	1	1	1	1
	Sierra Leone (7)	HBV	0.14	0	0.57	7	7			United Republic of Tanzania (1)	TOB	1	0	1	1	1
	Sierra Leone (7)	ANX	0.14	0.14	0.29	7	7			United Republic of Tanzania (1)	ALC	1	0	1	1	1
	Sierra Leone (7)	CRenalF	0.29	0	0.57	7	7			United Republic of Tanzania (1)	DEP	1	1	1	1	1
	Sierra Leone (0)	C19	NA	NA	NA	0	7			Russian Federation (1)	HIV	1	1	1	1	1
	Sierra Leone (0)	DRG	NA	NA	NA	0	7			Russian Federation (1)	DM	1	1	1	1	1
	Sierra Leone (0)	HYP	NA	NA	NA	0	7			Russian Federation (1)	TOB	1	1	0	1	1
	Sierra Leone (0)	MLN	NA	NA	NA	0	7			Russian Federation (1)	ALC	1	1	0	1	1
	Papua New Guinea (6)	HIV	1	1	1	6	6			Russian Federation (1)	DEP	0	1	1	1	1
	Papua New Guinea (6)	DM	0.33	0	0.67	6	6			Namibia (1)	HIV	1	0	1	1	1
	Papua New Guinea (6)	TOB	0.17	0.17	0.17	6	6			Namibia (1)	DM	1	0	0	1	1
	Papua New Guinea (6)	ALC	0.17	0.17	0.17	6	6			Namibia (1)	TOB	1	0	0	1	1
	Papua New Guinea (6)	DEP	0.17	0.17	0.33	6	6			Namibia (1)	ALC	1	0	0	1	1
	Papua New Guinea (6)	HCV	0.17	0.17	0.17	6	6			Namibia (1)	DEP	1	0	0	1	1
	Papua New Guinea (6)	HBV	0.17	0.17	0.17	6	6			Liberia (1)	HIV	1	1	1	1	1
	Papua New Guinea (6)	ANX	0.17	0.17	0.17	6	6			Liberia (1)	DM	1	0	1	1	1
	Papua New Guinea (6)	CRenalF	0.33	0	0.33	6	6			Liberia (1)	TOB	1	0	1	1	1
	Papua New Guinea (1)	MLN	1	1	1	1	6			Liberia (1)	ALC	1	0	1	1	1
	Papua New Guinea (0)	C19	NA	NA	NA	0	6			Liberia (1)	DEP	1	0	1	1	1
	Papua New Guinea (0)	DRG	NA	NA	NA	0	6			Indonesia (1)	HIV	1	0	0	1	1
	Papua New Guinea (0)	HYP	NA	NA	NA	0	6			Indonesia (1)	DM	0	0	0	1	1
	Pakistan (6)	HIV	1	0.5	1	6	6			Indonesia (1)	TOB	0	0	0	1	1
	Pakistan (6)	DM	0.67	0.33	0.33	6	6			Indonesia (1)	ALC	0	0	0	1	1
	Pakistan (6)	TOB	0.67	0.33	0	6	6			Indonesia (1)	DEP	0	0	0	1	1
	Pakistan (6)	ALC	0.17	0	0	6	6			Ethiopia (1)	HIV	1	1	1	1	1
	Pakistan (6)	DEP	0.33	0.17	0.17	6	6			Ethiopia (1)	DM	1	0	1	1	1
	Pakistan (6)	HCV	0.5	0.17	0.33	6	6			Ethiopia (1)	TOB	0	0	0	1	1
	Pakistan (6)	HBV	0.5	0.17	0.5	6	6			Ethiopia (1)	ALC	0	0	0	1	1
	Pakistan (6)	ANX	0.33	0.17	0.17	6	6			Ethiopia (1)	DEP	0	0	1	1	1
	Pakistan (6)	CRenalF	0.33	0	0.33	6	6			Congo (Brazzaville) (1)	HIV	0	1	1	1	1
	Pakistan (1)	HYP	1	1	0	1	6			Congo (Brazzaville) (1)	DM	0	0	0	1	1
	Pakistan (0)	C19	NA	NA	NA	0	6			Congo (Brazzaville) (1)	TOB	0	0	0	1	1
	Pakistan (0)	DRG	NA	NA	NA	0	6			Congo (Brazzaville) (1)	ALC	0	0	0	1	1
	Pakistan (0)	MLN	NA	NA	NA	0	6			Congo (Brazzaville) (1)	DEP	0	0	0	1	1
	Angola (6)	HIV	0.17	0.17	0	6	6			Central African Republic (1)	HIV	1	0	0	1	1
	Angola (6)	DM	0.17	0	0.17	6	6			Central African Republic (1)	DM	0	0	0	1	1
	Angola (6)	TOB	0	0	0	6	6			Central African Republic (1)	TOB	0	0	0	1	1
	Angola (6)	ALC	0	0	0	6	6			Central African Republic (1)	ALC	0	0	0	1	1
	Angola (6)	DEP	0	0	0	6	6			Central African Republic (1)	DEP	0	0	0	1	1
	Angola (6)	HCV	0	0	0	6	6			Thailand (0)	HIV	NA	NA	NA	0	0
	Angola (6)	HBV	0	0	0	6	6			Thailand (0)	DM	NA	NA	NA	0	0
	Angola (6)	ANX	0	0	0	6	6			Thailand (0)	TOB	NA	NA	NA	0	0
	Angola (6)	CRenalF	0	0	0	6	6			Thailand (0)	ALC	NA	NA	NA	0	0
	Angola (0)	C19	NA	NA	NA	0	6			Thailand (0)	DEP	NA	NA	NA	0	0
	Angola (0)	DRG	NA	NA	NA	0	6			Gabon (0)	HIV	NA	NA	NA	0	0
	Angola (0)	HYP	NA	NA	NA	0	6			Gabon (0)	DM	NA	NA	NA	0	0
	Angola (0)	MLN	NA	NA	NA	0	6			Gabon (0)	TOB	NA	NA	NA	0	0
	Zimbabwe (5)	HIV	1	0.8	1	5	5			Gabon (0)	ALC	NA	NA	NA	0	0
	Zimbabwe (5)	DM	0.6	0	0.6	5	5			Gabon (0)	DEP	NA	NA	NA	0	0
	Zimbabwe (5)	TOB	0.8	0	0.2	5	5
	Zimbabwe (5)	ALC	0.4	0	0.2	5	5			Number of countries with majority
	Zimbabwe (5)	DEP	0.2	0	0.4	5	5
	Zimbabwe (5)	HCV	0.2	0	0	5	5				Diagnose.Screen	Start.maintain.care	Ref.liaise.services
	Zimbabwe (5)	HBV	0.2	0	0.2	5	5			HIV	24	20	19	27
	Zimbabwe (5)	ANX	0	0	0.4	5	5			DM	14	7	13	27
	Zimbabwe (5)	CRenalF	0.4	0	0.2	5	5			TOB	13	3	4	27
	Zimbabwe (2)	C19	1	0	0.5	2	5			ALC	8	2	5	27
	Zimbabwe (1)	MLN	1	1	1	1	5			DEP	5	2	8	27
	Zimbabwe (0)	DRG	NA	NA	NA	0	5			HCV	7	4	8	27
	Zimbabwe (0)	HYP	NA	NA	NA	0	5			HBV	9	4	10	27
	Kenya (5)	HIV	1	1	1	5	5			ANX	3	2	4	27
	Kenya (5)	DM	0.6	0.8	0.8	5	5			CRenalF	6	3	9	27
	Kenya (5)	TOB	0.6	0.6	0.6	5	5			C19	3	2	2	3
	Kenya (5)	ALC	0.6	0.4	0.6	5	5			DRG	2	1	2	2
	Kenya (5)	DEP	0.6	0.4	0.4	5	5			HYP	2	3	2	3
	Kenya (5)	HCV	0.6	0.6	0.6	5	5			MLN	4	4	5	5
	Kenya (5)	HBV	0.6	0.6	0.6	5	5				Proportion of countries where majority (>50%) thought that specific comorbdities are managed within TB services
	Kenya (5)	ANX	0.4	0.4	0.4	5	5				Diagnose/Screen	Start/Maintain/Care	Refer/liaise
	Kenya (5)	CRenalF	0.6	0.4	0.6	5	5			HIV	0.888889	0.740741	0.703704
	Kenya (1)	C19	1	1	1	1	5			Diabetes Mellitus	0.518519	0.259259	0.481481
	Kenya (1)	DRG	1	1	1	1	5			Depression	0.185185	0.0740741	0.296296
	Kenya (0)	HYP	NA	NA	NA	0	5			Tobacco	0.481481	0.111111	0.148148
	Kenya (0)	MLN	NA	NA	NA	0	5			Alcohol	0.296296	0.0740741	0.185185
	Bangladesh (5)	HIV	0.8	0.2	0.2	5	5
	Bangladesh (5)	DM	0.4	0.4	0.4	5	5
	Bangladesh (5)	TOB	0.4	0.2	0	5	5
	Bangladesh (5)	ALC	0	0	0	5	5
	Bangladesh (5)	DEP	0	0.2	0	5	5
	Bangladesh (5)	HCV	0	0	0.2	5	5
	Bangladesh (5)	HBV	0.2	0.2	0.4	5	5
	Bangladesh (5)	ANX	0.2	0.2	0	5	5
	Bangladesh (5)	CRenalF	0.2	0.2	0.4	5	5
	Bangladesh (0)	C19	NA	NA	NA	0	5
	Bangladesh (0)	DRG	NA	NA	NA	0	5
	Bangladesh (0)	HYP	NA	NA	NA	0	5
	Bangladesh (0)	MLN	NA	NA	NA	0	5
	South Africa (3)	HIV	0.67	0.67	1	3	3
	South Africa (3)	DM	0.67	0.67	0.67	3	3
	South Africa (3)	TOB	0	0	0.33	3	3
	South Africa (3)	ALC	0	0	0.33	3	3
	South Africa (3)	DEP	0	0.33	0.33	3	3
	South Africa (3)	HCV	0	0	0	3	3
	South Africa (3)	HBV	0.33	0.33	0.33	3	3
	South Africa (3)	ANX	0	0.33	0.33	3	3
	South Africa (3)	CRenalF	0	0.33	0.33	3	3
	South Africa (0)	C19	NA	NA	NA	0	3
	South Africa (0)	DRG	NA	NA	NA	0	3
	South Africa (0)	HYP	NA	NA	NA	0	3
	South Africa (0)	MLN	NA	NA	NA	0	3
	Zambia (2)	HIV	1	1	1	2	2
	Zambia (2)	DM	0.5	0.5	0.5	2	2
	Zambia (2)	TOB	0.5	0	0.5	2	2
	Zambia (2)	ALC	0.5	0	0.5	2	2
	Zambia (2)	DEP	0	0.5	0.5	2	2
	Zambia (2)	HCV	0.5	0.5	0.5	2	2
	Zambia (2)	HBV	1	0.5	1	2	2
	Zambia (2)	ANX	0	0.5	0.5	2	2
	Zambia (2)	CRenalF	0.5	0	0.5	2	2
	Zambia (0)	C19	NA	NA	NA	0	2
	Zambia (0)	DRG	NA	NA	NA	0	2
	Zambia (0)	HYP	NA	NA	NA	0	2
	Zambia (0)	MLN	NA	NA	NA	0	2
	Myanmar (2)	HIV	0.5	0.5	0.5	2	2
	Myanmar (2)	DM	0.5	0.5	0.5	2	2
	Myanmar (2)	TOB	0.5	0	0.5	2	2
	Myanmar (2)	ALC	0	0	0.5	2	2
	Myanmar (2)	DEP	0	0	0	2	2
	Myanmar (2)	HCV	0	0	0	2	2
	Myanmar (2)	HBV	0	0	0	2	2
	Myanmar (2)	ANX	0	0	0	2	2
	Myanmar (2)	CRenalF	0	0	0	2	2
	Myanmar (0)	C19	NA	NA	NA	0	2
	Myanmar (0)	DRG	NA	NA	NA	0	2
	Myanmar (0)	HYP	NA	NA	NA	0	2
	Myanmar (0)	MLN	NA	NA	NA	0	2
	Lesotho (2)	HIV	1	1	0.5	2	2
	Lesotho (2)	DM	0	0	0.5	2	2
	Lesotho (2)	TOB	0.5	0	0	2	2
	Lesotho (2)	ALC	0	0	0	2	2
	Lesotho (2)	DEP	0	0	0	2	2
	Lesotho (2)	HCV	0	0	0	2	2
	Lesotho (2)	HBV	0	0	0.5	2	2
	Lesotho (2)	ANX	0	0	0	2	2
	Lesotho (2)	CRenalF	0	0	0	2	2
	Lesotho (0)	C19	NA	NA	NA	0	2
	Lesotho (0)	DRG	NA	NA	NA	0	2
	Lesotho (0)	HYP	NA	NA	NA	0	2
	Lesotho (0)	MLN	NA	NA	NA	0	2
	Democratic Republic of Congo (2)	HIV	1	1	1	2	2
	Democratic Republic of Congo (2)	DM	0.5	0.5	1	2	2
	Democratic Republic of Congo (2)	TOB	0	0	0	2	2
	Democratic Republic of Congo (2)	ALC	0	0	0.5	2	2
	Democratic Republic of Congo (2)	DEP	0	0	0.5	2	2
	Democratic Republic of Congo (2)	HCV	0.5	0	0.5	2	2
	Democratic Republic of Congo (2)	HBV	0.5	0	0.5	2	2
	Democratic Republic of Congo (2)	ANX	0	0	0.5	2	2
	Democratic Republic of Congo (2)	CRenalF	0.5	0	0.5	2	2
	Democratic Republic of Congo (0)	C19	NA	NA	NA	0	2
	Democratic Republic of Congo (0)	DRG	NA	NA	NA	0	2
	Democratic Republic of Congo (0)	HYP	NA	NA	NA	0	2
	Democratic Republic of Congo (0)	MLN	NA	NA	NA	0	2
	United Republic of Tanzania (1)	HIV	1	1	0	1	1
	United Republic of Tanzania (1)	DM	1	1	1	1	1
	United Republic of Tanzania (1)	TOB	1	0	1	1	1
	United Republic of Tanzania (1)	ALC	1	0	1	1	1
	United Republic of Tanzania (1)	DEP	1	1	1	1	1
	United Republic of Tanzania (1)	HCV	1	1	1	1	1
	United Republic of Tanzania (1)	HBV	1	1	1	1	1
	United Republic of Tanzania (1)	ANX	1	1	0	1	1
	United Republic of Tanzania (1)	CRenalF	1	1	1	1	1
	United Republic of Tanzania (0)	C19	NA	NA	NA	0	1
	United Republic of Tanzania (0)	DRG	NA	NA	NA	0	1
	United Republic of Tanzania (0)	HYP	NA	NA	NA	0	1
	United Republic of Tanzania (0)	MLN	NA	NA	NA	0	1
	Russian Federation (1)	HIV	1	1	1	1	1
	Russian Federation (1)	DM	1	1	1	1	1
	Russian Federation (1)	TOB	1	1	0	1	1
	Russian Federation (1)	ALC	1	1	0	1	1
	Russian Federation (1)	DEP	0	1	1	1	1
	Russian Federation (1)	HCV	1	1	1	1	1
	Russian Federation (1)	HBV	1	1	1	1	1
	Russian Federation (1)	ANX	0	1	0	1	1
	Russian Federation (1)	CRenalF	0	1	1	1	1
	Russian Federation (0)	C19	NA	NA	NA	0	1
	Russian Federation (0)	DRG	NA	NA	NA	0	1
	Russian Federation (0)	HYP	NA	NA	NA	0	1
	Russian Federation (0)	MLN	NA	NA	NA	0	1
	Namibia (1)	HIV	1	0	1	1	1
	Namibia (1)	DM	1	0	0	1	1
	Namibia (1)	TOB	1	0	0	1	1
	Namibia (1)	ALC	1	0	0	1	1
	Namibia (1)	DEP	1	0	0	1	1
	Namibia (1)	HCV	1	0	0	1	1
	Namibia (1)	HBV	1	0	0	1	1
	Namibia (1)	ANX	1	0	0	1	1
	Namibia (1)	CRenalF	1	0	0	1	1
	Namibia (0)	C19	NA	NA	NA	0	1
	Namibia (0)	DRG	NA	NA	NA	0	1
	Namibia (0)	HYP	NA	NA	NA	0	1
	Namibia (0)	MLN	NA	NA	NA	0	1
	Liberia (1)	HIV	1	1	1	1	1
	Liberia (1)	DM	1	0	1	1	1
	Liberia (1)	TOB	1	0	1	1	1
	Liberia (1)	ALC	1	0	1	1	1
	Liberia (1)	DEP	1	0	1	1	1
	Liberia (1)	HCV	0	0	1	1	1
	Liberia (1)	HBV	0	0	1	1	1
	Liberia (1)	ANX	1	0	1	1	1
	Liberia (1)	CRenalF	1	0	1	1	1
	Liberia (0)	C19	NA	NA	NA	0	1
	Liberia (0)	DRG	NA	NA	NA	0	1
	Liberia (0)	HYP	NA	NA	NA	0	1
	Liberia (0)	MLN	NA	NA	NA	0	1
	Indonesia (1)	HIV	1	0	0	1	1
	Indonesia (1)	DM	0	0	0	1	1
	Indonesia (1)	TOB	0	0	0	1	1
	Indonesia (1)	ALC	0	0	0	1	1
	Indonesia (1)	DEP	0	0	0	1	1
	Indonesia (1)	HCV	1	0	0	1	1
	Indonesia (1)	HBV	1	0	0	1	1
	Indonesia (1)	ANX	0	0	0	1	1
	Indonesia (1)	CRenalF	0	0	0	1	1
	Indonesia (0)	C19	NA	NA	NA	0	1
	Indonesia (0)	DRG	NA	NA	NA	0	1
	Indonesia (0)	HYP	NA	NA	NA	0	1
	Indonesia (0)	MLN	NA	NA	NA	0	1
	Ethiopia (1)	HIV	1	1	1	1	1
	Ethiopia (1)	DM	1	0	1	1	1
	Ethiopia (1)	TOB	0	0	0	1	1
	Ethiopia (1)	ALC	0	0	0	1	1
	Ethiopia (1)	DEP	0	0	1	1	1
	Ethiopia (1)	HCV	0	0	1	1	1
	Ethiopia (1)	HBV	0	0	1	1	1
	Ethiopia (1)	ANX	0	0	1	1	1
	Ethiopia (1)	CRenalF	0	0	1	1	1
	Ethiopia (0)	C19	NA	NA	NA	0	1
	Ethiopia (0)	DRG	NA	NA	NA	0	1
	Ethiopia (0)	HYP	NA	NA	NA	0	1
	Ethiopia (0)	MLN	NA	NA	NA	0	1
	Congo (Brazzaville) (1)	HIV	0	1	1	1	1
	Congo (Brazzaville) (1)	DM	0	0	0	1	1
	Congo (Brazzaville) (1)	TOB	0	0	0	1	1
	Congo (Brazzaville) (1)	ALC	0	0	0	1	1
	Congo (Brazzaville) (1)	DEP	0	0	0	1	1
	Congo (Brazzaville) (1)	HCV	0	0	0	1	1
	Congo (Brazzaville) (1)	HBV	0	0	0	1	1
	Congo (Brazzaville) (1)	ANX	0	0	0	1	1
	Congo (Brazzaville) (1)	CRenalF	0	0	1	1	1
	Congo (Brazzaville) (0)	C19	NA	NA	NA	0	1
	Congo (Brazzaville) (0)	DRG	NA	NA	NA	0	1
	Congo (Brazzaville) (0)	HYP	NA	NA	NA	0	1
	Congo (Brazzaville) (0)	MLN	NA	NA	NA	0	1
	Central African Republic (1)	HIV	1	0	0	1	1
	Central African Republic (1)	DM	0	0	0	1	1
	Central African Republic (1)	TOB	0	0	0	1	1
	Central African Republic (1)	ALC	0	0	0	1	1
	Central African Republic (1)	DEP	0	0	0	1	1
	Central African Republic (1)	HCV	0	0	0	1	1
	Central African Republic (1)	HBV	0	0	0	1	1
	Central African Republic (1)	ANX	0	0	0	1	1
	Central African Republic (1)	CRenalF	0	0	0	1	1
	Central African Republic (0)	C19	NA	NA	NA	0	1
	Central African Republic (0)	DRG	NA	NA	NA	0	1
	Central African Republic (0)	HYP	NA	NA	NA	0	1
	Central African Republic (0)	MLN	NA	NA	NA	0	1
	Thailand (0)	HIV	NA	NA	NA	0	0
	Thailand (0)	DM	NA	NA	NA	0	0
	Thailand (0)	TOB	NA	NA	NA	0	0
	Thailand (0)	ALC	NA	NA	NA	0	0
	Thailand (0)	DEP	NA	NA	NA	0	0
	Thailand (0)	HCV	NA	NA	NA	0	0
	Thailand (0)	HBV	NA	NA	NA	0	0
	Thailand (0)	ANX	NA	NA	NA	0	0
	Thailand (0)	CRenalF	NA	NA	NA	0	0
	Thailand (0)	C19	NA	NA	NA	0	0
	Thailand (0)	DRG	NA	NA	NA	0	0
	Thailand (0)	HYP	NA	NA	NA	0	0
	Thailand (0)	MLN	NA	NA	NA	0	0
	Gabon (0)	HIV	NA	NA	NA	0	0
	Gabon (0)	DM	NA	NA	NA	0	0
	Gabon (0)	TOB	NA	NA	NA	0	0
	Gabon (0)	ALC	NA	NA	NA	0	0
	Gabon (0)	DEP	NA	NA	NA	0	0
	Gabon (0)	HCV	NA	NA	NA	0	0
	Gabon (0)	HBV	NA	NA	NA	0	0
	Gabon (0)	ANX	NA	NA	NA	0	0
	Gabon (0)	CRenalF	NA	NA	NA	0	0
	Gabon (0)	C19	NA	NA	NA	0	0
	Gabon (0)	DRG	NA	NA	NA	0	0
	Gabon (0)	HYP	NA	NA	NA	0	0
	Gabon (0)	MLN	NA	NA	NA	0	0

## Sheet: Medications
			Free medication
	1	HIV	0.948148
	2	DM	0.646465
	3	HCV	0.581395
	4	HBV	0.54902
	5	Depression	0.617021
	6	Anxiety	0.595238
	7	Tobacco use	0.658537
	8	Alcohol use	0.451613
	9	Chron.renal failure	0.351351
	10	Covid-19	.
	11	Drug use	.
	12	Hypertension	1
	13	Malnutrition	1
		by position
			Diagnose
1	TBP manager	HIV	1
2	TBP manager	DM	0.83871
3	TBP manager	HCV	0.769231
4	TBP manager	HBV	0.714286
5	TBP manager	Depression	0.785714
6	TBP manager	Anxiety	0.75
7	TBP manager	Tobacco use	0.846154
8	TBP manager	Alcohol use	0.625
9	TBP manager	Chron.renal failure	0.5
10	TBP manager	Covid-19	.
11	TBP manager	Drug use	.
12	TBP manager	Hypertension	1
13	TBP manager	Malnutrition	1
14	Consultant	HIV	0.941176
15	Consultant	DM	0.333333
16	Consultant	HCV	0.5
17	Consultant	HBV	0.714286
18	Consultant	Depression	0.4
19	Consultant	Anxiety	0.4
20	Consultant	Tobacco use	0.5
21	Consultant	Alcohol use	0.5
22	Consultant	Chron.renal failure	0.25
23	Consultant	Covid-19	.
24	Consultant	Drug use	.
25	Consultant	Hypertension	.
26	Consultant	Malnutrition	.
27	1y.health care	HIV	0.941176
28	1y.health care	DM	0.772727
29	1y.health care	HCV	0.75
30	1y.health care	HBV	0.6
31	1y.health care	Depression	0.75
32	1y.health care	Anxiety	0.75
33	1y.health care	Tobacco use	0.666667
34	1y.health care	Alcohol use	0.555556
35	1y.health care	Chron.renal failure	0.666667
36	1y.health care	Covid-19	.
37	1y.health care	Drug use	.
38	1y.health care	Hypertension	1
39	1y.health care	Malnutrition	1
40	2y.health care	HIV	0.818182
41	2y.health care	DM	0.5
42	2y.health care	HCV	0.333333
43	2y.health care	HBV	0.25
44	2y.health care	Depression	0.333333
45	2y.health care	Anxiety	0.5
46	2y.health care	Tobacco use	0.666667
47	2y.health care	Alcohol use	0
48	2y.health care	Chron.renal failure	0.2
49	2y.health care	Covid-19	.
50	2y.health care	Drug use	.
51	2y.health care	Hypertension	.
52	2y.health care	Malnutrition	.
53	3y.health care	HIV	0.875
54	3y.health care	DM	0.482759
55	3y.health care	HCV	0.4
56	3y.health care	HBV	0.375
57	3y.health care	Depression	0.461539
58	3y.health care	Anxiety	0.363636
59	3y.health care	Tobacco use	0.444444
60	3y.health care	Alcohol use	0.25
61	3y.health care	Chron.renal failure	0.214286
62	3y.health care	Covid-19	.
63	3y.health care	Drug use	.
64	3y.health care	Hypertension	.
65	3y.health care	Malnutrition	.
		by country
			Regarding screening, diagnosis and surveillance...
			Diagnose						Brazil	India	Philippines	China	Nigeria	Uganda	Mozambique	Angola	Pakistan	Sierra Leone	Bangladesh	Kenya	Papua New Guinea	Zimbabwe	Democratic Republic of Congo	Zambia	South Africa	Lesotho	United Republic of Tanzania	Congo (Brazzaville)	Ethiopia	Myanmar	Russian Federation	Indonesia	Liberia	Central African Republic	Namibia
1	Angola	HIV	.					HIV	1	1	1	0.684211	1	1	1	.	1	1	1	0.75	1	1	.	1	1	1	1	1	.	.	.	.	1	.	1
2	Angola	DM	.					DM	1	0.875	0.695652	0.12	0	1	1	.	0	.	0	0	.	.	.	1	1	.	.	.	.	1	.	.	.	.	.
3	Angola	HCV	.					HCV	1	1	0	0.133333	1	.	1	.	.	.	.	0.333333	.	.	.	1	.	.	.	.	.	.	.	.	.	.	.
4	Angola	HBV	.					HBV	1	1	0	0.111111	1	.	1	.	1	.	.	0.333333	.	.	.	1	1	.	.	.	.	.	.	.	.	.	.
5	Angola	Depression	.					Depression	1	1	0.6	0	.	1	1	.	0	.	0	0	0	.	.	.	1	.	.	.	.	.	.	.	.	.	.
6	Angola	Anxiety	.					Anxiety	1	1	0.333333	0	.	1	1	.	0	.	0	0	0	.	.	.	1	.	.	.	.	.	.	.	.	.	.
7	Angola	Tobacco use	.					Tobacco use	0.941176	1	0.5	0.307692	.	.	1	.	.	.	.	0	.	.	.	.	.	.	.	.	.	.	.	.	.	.	.
8	Angola	Alcohol use	.					Alcohol use	0.875	1	0	0.166667	.	.	1	.	.	.	.	0	.	.	.	.	.	.	.	.	.	.	.	.	.	.	.
9	Angola	Chron.renal failure	.					Chron.renal failure	1	0.666667	0	0	.	.	1	.	.	.	.	0	.	.	.	.	.	.	.	.	.	.	.	.	.	.	.
10	Angola	Covid-19	.					Covid-19	.	.	.	.	.	.	.	.	.	.	.	.	.	.	.	.	.	.	.	.	.	.	.	.	.	.	.
11	Angola	Drug use	.					Drug use	.	.	.	.	.	.	.	.	.	.	.	.	.	.	.	.	.	.	.	.	.	.	.	.	.	.	.
12	Angola	Hypertension	.					Hypertension	1	.	1	.	.	.	.	.	.	.	.	.	.	.	.	.	.	.	.	.	.	.	.	.	.	.	.
13	Angola	Malnutrition	.					Malnutrition	1	.	.	.	.	.	.	.	.	.	.	.	1	.	.	.	.	.	.	.	.	.	.	.	.	.	.
14	Bangladesh	HIV	1						HIV	DM	Tobacco use	Alcohol use	Depression	Anxiety	HCV	HBV	Chron.renal failure	Hypertension	Malnutrition	Covid-19	Drug use
15	Bangladesh	DM	0					Brazil	1	1	0.941176	0.875	1	1	1	1	1	1	1	.	.
16	Bangladesh	HCV	.					India	1	0.875	1	1	1	1	1	1	0.666667	.	.	.	.
17	Bangladesh	HBV	.					Philippines	1	0.695652	0.5	0	0.6	0.333333	0	0	0	1	.	.	.
18	Bangladesh	Depression	0					China	0.684211	0.12	0.307692	0.166667	0	0	0.133333	0.111111	0	.	.	.	.
19	Bangladesh	Anxiety	0					Nigeria	1	0	.	.	.	.	1	1	.	.	.	.	.
20	Bangladesh	Tobacco use	.					Uganda	1	1	.	.	1	1	.	.	.	.	.	.	.
21	Bangladesh	Alcohol use	.					Mozambique	1	1	1	1	1	1	1	1	1	.	.	.	.
22	Bangladesh	Chron.renal failure	.					Angola	.	.	.	.	.	.	.	.	.	.	.	.	.
23	Bangladesh	Covid-19	.					Pakistan	1	0	.	.	0	0	.	1	.	.	.	.	.
24	Bangladesh	Drug use	.					Sierra Leone	1	.	.	.	.	.	.	.	.	.	.	.	.
25	Bangladesh	Hypertension	.					Bangladesh	1	0	.	.	0	0	.	.	.	.	.	.	.
26	Bangladesh	Malnutrition	.					Kenya	0.75	0	0	0	0	0	0.333333	0.333333	0	.	.	.	.
								Papua New Guinea	1	.	.	.	0	0	.	.	.	.	1	.	.
27	Brazil	HIV	1					Zimbabwe	1	.	.	.	.	.	.	.	.	.	.	.	.
28	Brazil	DM	1					Democratic Republic of Congo	.	.	.	.	.	.	.	.	.	.	.	.	.
29	Brazil	HCV	1					Zambia	1	1	.	.	.	.	1	1	.	.	.	.	.
30	Brazil	HBV	1					South Africa	1	1	.	.	1	1	.	1	.	.	.	.	.
31	Brazil	Depression	1					Lesotho	1	.	.	.	.	.	.	.	.	.	.	.	.
32	Brazil	Anxiety	1					United Republic of Tanzania	1	.	.	.	.	.	.	.	.	.	.	.	.
33	Brazil	Tobacco use	0.941176					Congo (Brazzaville)	1	.	.	.	.	.	.	.	.	.	.	.	.
34	Brazil	Alcohol use	0.875					Ethiopia	.	.	.	.	.	.	.	.	.	.	.	.	.
35	Brazil	Chron.renal failure	1					Myanmar	.	1	.	.	.	.	.	.	.	.	.	.	.
36	Brazil	Covid-19	.					Russian Federation	.	.	.	.	.	.	.	.	.	.	.	.	.
37	Brazil	Drug use	.					Indonesia	.	.	.	.	.	.	.	.	.	.	.	.	.
38	Brazil	Hypertension	1					Liberia	1	.	.	.	.	.	.	.	.	.	.	.	.
39	Brazil	Malnutrition	1					Central African Republic	.	.	.	.	.	.	.	.	.	.	.	.	.
								Namibia	1	.	.	.	.	.	.	.	.	.	.	.	.
40	Central Afri	HIV	.
41	Central Afri	DM	.
42	Central Afri	HCV	.
43	Central Afri	HBV	.
44	Central Afri	Depression	.
45	Central Afri	Anxiety	.
46	Central Afri	Tobacco use	.
47	Central Afri	Alcohol use	.
48	Central Afri	Chron.renal failure	.
49	Central Afri	Covid-19	.
50	Central Afri	Drug use	.
51	Central Afri	Hypertension	.
52	Central Afri	Malnutrition	.
53	China	HIV	0.684211
54	China	DM	0.12
55	China	HCV	0.133333
56	China	HBV	0.111111
57	China	Depression	0
58	China	Anxiety	0
59	China	Tobacco use	0.307692
60	China	Alcohol use	0.166667
61	China	Chron.renal failure	0
62	China	Covid-19	.
63	China	Drug use	.
64	China	Hypertension	.
65	China	Malnutrition	.
66	Congo (Brazz	HIV	1
67	Congo (Brazz	DM	.
68	Congo (Brazz	HCV	.
69	Congo (Brazz	HBV	.
70	Congo (Brazz	Depression	.
71	Congo (Brazz	Anxiety	.
72	Congo (Brazz	Tobacco use	.
73	Congo (Brazz	Alcohol use	.
74	Congo (Brazz	Chron.renal failure	.
75	Congo (Brazz	Covid-19	.
76	Congo (Brazz	Drug use	.
77	Congo (Brazz	Hypertension	.
78	Congo (Brazz	Malnutrition	.
79	Democratic R	HIV	.
80	Democratic R	DM	.
81	Democratic R	HCV	.
82	Democratic R	HBV	.
83	Democratic R	Depression	.
84	Democratic R	Anxiety	.
85	Democratic R	Tobacco use	.
86	Democratic R	Alcohol use	.
87	Democratic R	Chron.renal failure	.
88	Democratic R	Covid-19	.
89	Democratic R	Drug use	.
90	Democratic R	Hypertension	.
91	Democratic R	Malnutrition	.
92	Ethiopia	HIV	.
93	Ethiopia	DM	.
94	Ethiopia	HCV	.
95	Ethiopia	HBV	.
96	Ethiopia	Depression	.
97	Ethiopia	Anxiety	.
98	Ethiopia	Tobacco use	.
99	Ethiopia	Alcohol use	.
100	Ethiopia	Chron.renal failure	.
101	Ethiopia	Covid-19	.
102	Ethiopia	Drug use	.
103	Ethiopia	Hypertension	.
104	Ethiopia	Malnutrition	.
105	India	HIV	1
106	India	DM	0.875
107	India	HCV	1
108	India	HBV	1
109	India	Depression	1
110	India	Anxiety	1
111	India	Tobacco use	1
112	India	Alcohol use	1
113	India	Chron.renal failure	0.666667
114	India	Covid-19	.
115	India	Drug use	.
116	India	Hypertension	.
117	India	Malnutrition	.
118	Indonesia	HIV	.
119	Indonesia	DM	.
120	Indonesia	HCV	.
121	Indonesia	HBV	.
122	Indonesia	Depression	.
123	Indonesia	Anxiety	.
124	Indonesia	Tobacco use	.
125	Indonesia	Alcohol use	.
126	Indonesia	Chron.renal failure	.
127	Indonesia	Covid-19	.
128	Indonesia	Drug use	.
129	Indonesia	Hypertension	.
130	Indonesia	Malnutrition	.
131	Kenya	HIV	0.75
132	Kenya	DM	0
133	Kenya	HCV	0.333333
134	Kenya	HBV	0.333333
135	Kenya	Depression	0
136	Kenya	Anxiety	0
137	Kenya	Tobacco use	0
138	Kenya	Alcohol use	0
139	Kenya	Chron.renal failure	0
140	Kenya	Covid-19	.
141	Kenya	Drug use	.
142	Kenya	Hypertension	.
143	Kenya	Malnutrition	.
144	Lesotho	HIV	1
145	Lesotho	DM	.
146	Lesotho	HCV	.
147	Lesotho	HBV	.
148	Lesotho	Depression	.
149	Lesotho	Anxiety	.
150	Lesotho	Tobacco use	.
151	Lesotho	Alcohol use	.
152	Lesotho	Chron.renal failure	.
153	Lesotho	Covid-19	.
154	Lesotho	Drug use	.
155	Lesotho	Hypertension	.
156	Lesotho	Malnutrition	.
157	Liberia	HIV	1
158	Liberia	DM	.
159	Liberia	HCV	.
160	Liberia	HBV	.
161	Liberia	Depression	.
162	Liberia	Anxiety	.
163	Liberia	Tobacco use	.
164	Liberia	Alcohol use	.
165	Liberia	Chron.renal failure	.
166	Liberia	Covid-19	.
167	Liberia	Drug use	.
168	Liberia	Hypertension	.
169	Liberia	Malnutrition	.
170	Mozambique	HIV	1
171	Mozambique	DM	1
172	Mozambique	HCV	1
173	Mozambique	HBV	1
174	Mozambique	Depression	1
175	Mozambique	Anxiety	1
176	Mozambique	Tobacco use	1
177	Mozambique	Alcohol use	1
178	Mozambique	Chron.renal failure	1
179	Mozambique	Covid-19	.
180	Mozambique	Drug use	.
181	Mozambique	Hypertension	.
182	Mozambique	Malnutrition	.
183	Myanmar	HIV	.
184	Myanmar	DM	1
185	Myanmar	HCV	.
186	Myanmar	HBV	.
187	Myanmar	Depression	.
188	Myanmar	Anxiety	.
189	Myanmar	Tobacco use	.
190	Myanmar	Alcohol use	.
191	Myanmar	Chron.renal failure	.
192	Myanmar	Covid-19	.
193	Myanmar	Drug use	.
194	Myanmar	Hypertension	.
195	Myanmar	Malnutrition	.
196	Namibia	HIV	1
197	Namibia	DM	.
198	Namibia	HCV	.
199	Namibia	HBV	.
200	Namibia	Depression	.
201	Namibia	Anxiety	.
202	Namibia	Tobacco use	.
203	Namibia	Alcohol use	.
204	Namibia	Chron.renal failure	.
205	Namibia	Covid-19	.
206	Namibia	Drug use	.
207	Namibia	Hypertension	.
208	Namibia	Malnutrition	.
209	Nigeria	HIV	1
210	Nigeria	DM	0
211	Nigeria	HCV	1
212	Nigeria	HBV	1
213	Nigeria	Depression	.
214	Nigeria	Anxiety	.
215	Nigeria	Tobacco use	.
216	Nigeria	Alcohol use	.
217	Nigeria	Chron.renal failure	.
218	Nigeria	Covid-19	.
219	Nigeria	Drug use	.
220	Nigeria	Hypertension	.
221	Nigeria	Malnutrition	.
222	Pakistan	HIV	1
223	Pakistan	DM	0
224	Pakistan	HCV	.
225	Pakistan	HBV	1
226	Pakistan	Depression	0
227	Pakistan	Anxiety	0
228	Pakistan	Tobacco use	.
229	Pakistan	Alcohol use	.
230	Pakistan	Chron.renal failure	.
231	Pakistan	Covid-19	.
232	Pakistan	Drug use	.
233	Pakistan	Hypertension	.
234	Pakistan	Malnutrition	.
235	Papua New Gu	HIV	1
236	Papua New Gu	DM	.
237	Papua New Gu	HCV	.
238	Papua New Gu	HBV	.
239	Papua New Gu	Depression	0
240	Papua New Gu	Anxiety	0
241	Papua New Gu	Tobacco use	.
242	Papua New Gu	Alcohol use	.
243	Papua New Gu	Chron.renal failure	.
244	Papua New Gu	Covid-19	.
245	Papua New Gu	Drug use	.
246	Papua New Gu	Hypertension	.
247	Papua New Gu	Malnutrition	1
248	Philippines	HIV	1
249	Philippines	DM	0.695652
250	Philippines	HCV	0
251	Philippines	HBV	0
252	Philippines	Depression	0.6
253	Philippines	Anxiety	0.333333
254	Philippines	Tobacco use	0.5
255	Philippines	Alcohol use	0
256	Philippines	Chron.renal failure	0
257	Philippines	Covid-19	.
258	Philippines	Drug use	.
259	Philippines	Hypertension	1
260	Philippines	Malnutrition	.
261	Sierra Leone	HIV	1
262	Sierra Leone	DM	.
263	Sierra Leone	HCV	.
264	Sierra Leone	HBV	.
265	Sierra Leone	Depression	.
266	Sierra Leone	Anxiety	.
267	Sierra Leone	Tobacco use	.
268	Sierra Leone	Alcohol use	.
269	Sierra Leone	Chron.renal failure	.
270	Sierra Leone	Covid-19	.
271	Sierra Leone	Drug use	.
272	Sierra Leone	Hypertension	.
273	Sierra Leone	Malnutrition	.
274	South Africa	HIV	1
275	South Africa	DM	1
276	South Africa	HCV	.
277	South Africa	HBV	1
278	South Africa	Depression	1
279	South Africa	Anxiety	1
280	South Africa	Tobacco use	.
281	South Africa	Alcohol use	.
282	South Africa	Chron.renal failure	.
283	South Africa	Covid-19	.
284	South Africa	Drug use	.
285	South Africa	Hypertension	.
286	South Africa	Malnutrition	.
287	Uganda	HIV	1
288	Uganda	DM	1
289	Uganda	HCV	.
290	Uganda	HBV	.
291	Uganda	Depression	1
292	Uganda	Anxiety	1
293	Uganda	Tobacco use	.
294	Uganda	Alcohol use	.
295	Uganda	Chron.renal failure	.
296	Uganda	Covid-19	.
297	Uganda	Drug use	.
298	Uganda	Hypertension	.
299	Uganda	Malnutrition	.
300	United Repub	HIV	1
301	United Repub	DM	.
302	United Repub	HCV	.
303	United Repub	HBV	.
304	United Repub	Depression	.
305	United Repub	Anxiety	.
306	United Repub	Tobacco use	.
307	United Repub	Alcohol use	.
308	United Repub	Chron.renal failure	.
309	United Repub	Covid-19	.
310	United Repub	Drug use	.
311	United Repub	Hypertension	.
312	United Repub	Malnutrition	.
313	Zambia	HIV	1
314	Zambia	DM	1
315	Zambia	HCV	1
316	Zambia	HBV	1
317	Zambia	Depression	.
318	Zambia	Anxiety	.
319	Zambia	Tobacco use	.
320	Zambia	Alcohol use	.
321	Zambia	Chron.renal failure	.
322	Zambia	Covid-19	.
323	Zambia	Drug use	.
324	Zambia	Hypertension	.
325	Zambia	Malnutrition	.
326	Russian Fede	HIV	.
327	Russian Fede	DM	.
328	Russian Fede	HCV	.
329	Russian Fede	HBV	.
330	Russian Fede	Depression	.
331	Russian Fede	Anxiety	.
332	Russian Fede	Tobacco use	.
333	Russian Fede	Alcohol use	.
334	Russian Fede	Chron.renal failure	.
335	Russian Fede	Covid-19	.
336	Russian Fede	Drug use	.
337	Russian Fede	Hypertension	.
338	Russian Fede	Malnutrition	.
339	Zimbabwe	HIV	1
340	Zimbabwe	DM	.
341	Zimbabwe	HCV	.
342	Zimbabwe	HBV	.
343	Zimbabwe	Depression	.
344	Zimbabwe	Anxiety	.
345	Zimbabwe	Tobacco use	.
346	Zimbabwe	Alcohol use	.
347	Zimbabwe	Chron.renal failure	.
348	Zimbabwe	Covid-19	.
349	Zimbabwe	Drug use	.
350	Zimbabwe	Hypertension	.
351	Zimbabwe	Malnutrition	.

## Sheet: MostCommon
	In your setting, and in your experience, what are the three most common conditions you find in people with TB?
		All respondents included													Top 3 conditions in each country
	1	HIV	231	231											HIV	21	21
	2	DM	187	187											DM	14	14
	3	Tobacco use	151	151											Tobacco use	14	14
	4	Alcohol use	138	138											Alcohol use	12	12
	5	Depression	49	49											Depression	7	7
	6	HBV	47	47											Anxiety	6	6
	7	Anxiety	37	37											HBV	5	5
	8	Chron.renal failure	23	23											Covid19	4	4
	9	HCV	22	22											HCV	2	2
	10	Drug use	9	9											Chron.renal failure	0	0
	11	Malnutrition	7	7											Drug use	0	0
	12	Hypertension	3	3											Hypertension	0	0
	13	Covid-19	0	0											Malnutrition	0	0
	by country
	All respondents included
1	Angola	Tobacco use	0	0
2	Angola	Alcohol use	0	0
3	Angola	Chron.renal failure	0	0
4	Angola	HBV	0	0
5	Angola	Depression	0	0
6	Angola	DM	0	0
7	Angola	HIV	0	0
8	Angola	Covid-19	0	0
9	Angola	HCV	0	0
10	Angola	Hypertension	0	0
11	Angola	Drug use	0	0
12	Angola	Anxiety	0	0
13	Angola	Malnutrition	0	0
14	Bangladesh	DM	4	4
15	Bangladesh	Tobacco use	3	3
16	Bangladesh	HBV	2	2
17	Bangladesh	HIV	1	1
18	Bangladesh	Anxiety	1	1
19	Bangladesh	Depression	0	0
20	Bangladesh	Drug use	0	0
21	Bangladesh	Chron.renal failure	0	0
22	Bangladesh	Malnutrition	0	0
23	Bangladesh	Hypertension	0	0
24	Bangladesh	Covid-19	0	0
25	Bangladesh	HCV	0	0
26	Bangladesh	Alcohol use	0	0
27	Brazil	HIV	71	71
28	Brazil	Alcohol use	50	50
29	Brazil	DM	43	43
30	Brazil	Tobacco use	43	43
31	Brazil	HCV	9	9
32	Brazil	Depression	8	8
33	Brazil	Drug use	8	8
34	Brazil	Anxiety	5	5
35	Brazil	Chron.renal failure	3	3
36	Brazil	HBV	1	1
37	Brazil	Malnutrition	1	1
38	Brazil	Hypertension	0	0
39	Brazil	Covid-19	0	0
40	Central Afri	HBV	0	0
41	Central Afri	Hypertension	0	0
42	Central Afri	Malnutrition	0	0
43	Central Afri	Drug use	0	0
44	Central Afri	Depression	0	0
45	Central Afri	HIV	0	0
46	Central Afri	DM	0	0
47	Central Afri	Chron.renal failure	0	0
48	Central Afri	Tobacco use	0	0
49	Central Afri	Anxiety	0	0
50	Central Afri	Covid-19	0	0
51	Central Afri	Alcohol use	0	0
52	Central Afri	HCV	0	0
53	China	DM	34	34
54	China	HIV	20	20
55	China	HBV	16	16
56	China	Tobacco use	9	9
57	China	Chron.renal failure	8	8
58	China	Alcohol use	7	7
59	China	Anxiety	5	5
60	China	Malnutrition	2	2
61	China	HCV	1	1
62	China	Hypertension	1	1
63	China	Covid-19	0	0
64	China	Depression	0	0
65	China	Drug use	0	0
66	Congo (Brazz	Anxiety	1	1
67	Congo (Brazz	HIV	1	1
68	Congo (Brazz	Depression	1	1
69	Congo (Brazz	Chron.renal failure	0	0
70	Congo (Brazz	Hypertension	0	0
71	Congo (Brazz	HCV	0	0
72	Congo (Brazz	DM	0	0
73	Congo (Brazz	Malnutrition	0	0
74	Congo (Brazz	Alcohol use	0	0
75	Congo (Brazz	Covid-19	0	0
76	Congo (Brazz	Drug use	0	0
77	Congo (Brazz	Tobacco use	0	0
78	Congo (Brazz	HBV	0	0
79	Democratic R	HIV	1	1
80	Democratic R	HBV	1	1
81	Democratic R	Anxiety	1	1
82	Democratic R	Depression	0	0
83	Democratic R	HCV	0	0
84	Democratic R	Tobacco use	0	0
85	Democratic R	Chron.renal failure	0	0
86	Democratic R	Hypertension	0	0
87	Democratic R	Covid-19	0	0
88	Democratic R	Alcohol use	0	0
89	Democratic R	DM	0	0
90	Democratic R	Malnutrition	0	0
91	Democratic R	Drug use	0	0
92	Ethiopia	HIV	1	1
93	Ethiopia	DM	1	1
94	Ethiopia	Tobacco use	1	1
95	Ethiopia	Drug use	0	0
96	Ethiopia	HCV	0	0
97	Ethiopia	Chron.renal failure	0	0
98	Ethiopia	Covid-19	0	0
99	Ethiopia	Hypertension	0	0
100	Ethiopia	Depression	0	0
101	Ethiopia	Alcohol use	0	0
102	Ethiopia	Anxiety	0	0
103	Ethiopia	Malnutrition	0	0
104	Ethiopia	HBV	0	0
105	India	Alcohol use	33	33
106	India	Tobacco use	32	32
107	India	DM	29	29
108	India	HIV	28	28
109	India	Depression	13	13
110	India	Anxiety	4	4
111	India	Chron.renal failure	4	4
112	India	HBV	3	3
113	India	HCV	3	3
114	India	Malnutrition	0	0
115	India	Hypertension	0	0
116	India	Covid-19	0	0
117	India	Drug use	0	0
118	Indonesia	HCV	1	1
119	Indonesia	HIV	1	1
120	Indonesia	Alcohol use	1	1
121	Indonesia	Chron.renal failure	0	0
122	Indonesia	Tobacco use	0	0
123	Indonesia	Hypertension	0	0
124	Indonesia	HBV	0	0
125	Indonesia	Depression	0	0
126	Indonesia	Malnutrition	0	0
127	Indonesia	Drug use	0	0
128	Indonesia	DM	0	0
129	Indonesia	Anxiety	0	0
130	Indonesia	Covid-19	0	0
131	Kenya	HIV	5	5
132	Kenya	Depression	3	3
133	Kenya	DM	3	3
134	Kenya	Alcohol use	2	2
135	Kenya	Chron.renal failure	1	1
136	Kenya	Covid-19	0	0
137	Kenya	Anxiety	0	0
138	Kenya	HCV	0	0
139	Kenya	Hypertension	0	0
140	Kenya	Drug use	0	0
141	Kenya	Malnutrition	0	0
142	Kenya	HBV	0	0
143	Kenya	Tobacco use	0	0
144	Lesotho	HIV	2	2
145	Lesotho	Depression	1	1
146	Lesotho	Tobacco use	1	1
147	Lesotho	Alcohol use	1	1
148	Lesotho	Malnutrition	0	0
149	Lesotho	Covid-19	0	0
150	Lesotho	HCV	0	0
151	Lesotho	Drug use	0	0
152	Lesotho	DM	0	0
153	Lesotho	Anxiety	0	0
154	Lesotho	Hypertension	0	0
155	Lesotho	Chron.renal failure	0	0
156	Lesotho	HBV	0	0
157	Liberia	HIV	1	1
158	Liberia	DM	1	1
159	Liberia	Covid-19	0	0
160	Liberia	HCV	0	0
161	Liberia	Hypertension	0	0
162	Liberia	Depression	0	0
163	Liberia	HBV	0	0
164	Liberia	Tobacco use	0	0
165	Liberia	Alcohol use	0	0
166	Liberia	Anxiety	0	0
167	Liberia	Drug use	0	0
168	Liberia	Malnutrition	0	0
169	Liberia	Chron.renal failure	0	0
170	Mozambique	HIV	9	9
171	Mozambique	Depression	3	3
172	Mozambique	Alcohol use	3	3
173	Mozambique	Anxiety	3	3
174	Mozambique	Tobacco use	3	3
175	Mozambique	DM	2	2
176	Mozambique	HBV	2	2
177	Mozambique	Malnutrition	1	1
178	Mozambique	HCV	1	1
179	Mozambique	Chron.renal failure	0	0
180	Mozambique	Hypertension	0	0
181	Mozambique	Drug use	0	0
182	Mozambique	Covid-19	0	0
183	Myanmar	DM	1	1
184	Myanmar	HIV	1	1
185	Myanmar	Tobacco use	1	1
186	Myanmar	Depression	0	0
187	Myanmar	Malnutrition	0	0
188	Myanmar	Hypertension	0	0
189	Myanmar	HBV	0	0
190	Myanmar	Alcohol use	0	0
191	Myanmar	Anxiety	0	0
192	Myanmar	Covid-19	0	0
193	Myanmar	Chron.renal failure	0	0
194	Myanmar	Drug use	0	0
195	Myanmar	HCV	0	0
196	Namibia	HIV	1	1
197	Namibia	Alcohol use	1	1
198	Namibia	Tobacco use	1	1
199	Namibia	HBV	0	0
200	Namibia	Hypertension	0	0
201	Namibia	DM	0	0
202	Namibia	Drug use	0	0
203	Namibia	HCV	0	0
204	Namibia	Malnutrition	0	0
205	Namibia	Covid-19	0	0
206	Namibia	Anxiety	0	0
207	Namibia	Chron.renal failure	0	0
208	Namibia	Depression	0	0
209	Nigeria	HIV	29	29
210	Nigeria	HBV	11	11
211	Nigeria	Tobacco use	9	9
212	Nigeria	Alcohol use	6	6
213	Nigeria	DM	6	6
214	Nigeria	HCV	4	4
215	Nigeria	Depression	3	3
216	Nigeria	Anxiety	3	3
217	Nigeria	Chron.renal failure	2	2
218	Nigeria	Covid-19	0	0
219	Nigeria	Hypertension	0	0
220	Nigeria	Malnutrition	0	0
221	Nigeria	Drug use	0	0
222	Pakistan	DM	4	4
223	Pakistan	Tobacco use	3	3
224	Pakistan	Anxiety	3	3
225	Pakistan	Depression	2	2
226	Pakistan	HIV	2	2
227	Pakistan	Malnutrition	0	0
228	Pakistan	Covid-19	0	0
229	Pakistan	Drug use	0	0
230	Pakistan	Alcohol use	0	0
231	Pakistan	HBV	0	0
232	Pakistan	Hypertension	0	0
233	Pakistan	Chron.renal failure	0	0
234	Pakistan	HCV	0	0
235	Papua New Gu	HIV	5	5
236	Papua New Gu	DM	3	3
237	Papua New Gu	Tobacco use	1	1
238	Papua New Gu	Anxiety	1	1
239	Papua New Gu	Hypertension	1	1
240	Papua New Gu	Malnutrition	1	1
241	Papua New Gu	Alcohol use	0	0
242	Papua New Gu	HBV	0	0
243	Papua New Gu	Covid-19	0	0
244	Papua New Gu	Chron.renal failure	0	0
245	Papua New Gu	Depression	0	0
246	Papua New Gu	HCV	0	0
247	Papua New Gu	Drug use	0	0
248	Philippines	DM	41	41
249	Philippines	Tobacco use	32	32
250	Philippines	Alcohol use	19	19
251	Philippines	HIV	16	16
252	Philippines	Anxiety	6	6
253	Philippines	Chron.renal failure	4	4
254	Philippines	HBV	3	3
255	Philippines	Depression	3	3
256	Philippines	Malnutrition	1	1
257	Philippines	Hypertension	1	1
258	Philippines	HCV	1	1
259	Philippines	Drug use	0	0
260	Philippines	Covid-19	0	0
261	Sierra Leone	HIV	6	6
262	Sierra Leone	HBV	3	3
263	Sierra Leone	Tobacco use	3	3
264	Sierra Leone	Alcohol use	3	3
265	Sierra Leone	DM	2	2
266	Sierra Leone	Depression	2	2
267	Sierra Leone	Malnutrition	1	1
268	Sierra Leone	Chron.renal failure	0	0
269	Sierra Leone	Drug use	0	0
270	Sierra Leone	Covid-19	0	0
271	Sierra Leone	Anxiety	0	0
272	Sierra Leone	HCV	0	0
273	Sierra Leone	Hypertension	0	0
274	South Africa	DM	3	3
275	South Africa	HIV	3	3
276	South Africa	Alcohol use	1	1
277	South Africa	Drug use	1	1
278	South Africa	Anxiety	1	1
279	South Africa	Depression	0	0
280	South Africa	Hypertension	0	0
281	South Africa	HBV	0	0
282	South Africa	Tobacco use	0	0
283	South Africa	Covid-19	0	0
284	South Africa	HCV	0	0
285	South Africa	Chron.renal failure	0	0
286	South Africa	Malnutrition	0	0
287	Uganda	HIV	18	18
288	Uganda	Alcohol use	8	8
289	Uganda	DM	7	7
290	Uganda	Depression	7	7
291	Uganda	Tobacco use	6	6
292	Uganda	HBV	3	3
293	Uganda	Anxiety	2	2
294	Uganda	Chron.renal failure	2	2
295	Uganda	Covid-19	0	0
296	Uganda	Hypertension	0	0
297	Uganda	Drug use	0	0
298	Uganda	Malnutrition	0	0
299	Uganda	HCV	0	0
300	United Repub	HIV	1	1
301	United Repub	Depression	1	1
302	United Repub	Anxiety	1	1
303	United Repub	Drug use	0	0
304	United Repub	Alcohol use	0	0
305	United Repub	Hypertension	0	0
306	United Repub	HCV	0	0
307	United Repub	Malnutrition	0	0
308	United Repub	Covid-19	0	0
309	United Repub	Chron.renal failure	0	0
310	United Repub	HBV	0	0
311	United Repub	DM	0	0
312	United Repub	Tobacco use	0	0
313	Zambia	HIV	2	2
314	Zambia	HCV	1	1
315	Zambia	Depression	1	1
316	Zambia	Tobacco use	1	1
317	Zambia	Alcohol use	1	1
318	Zambia	DM	0	0
319	Zambia	HBV	0	0
320	Zambia	Hypertension	0	0
321	Zambia	Anxiety	0	0
322	Zambia	Malnutrition	0	0
323	Zambia	Covid-19	0	0
324	Zambia	Chron.renal failure	0	0
325	Zambia	Drug use	0	0
326	Russian Fede	HIV	1	1
327	Russian Fede	Tobacco use	1	1
328	Russian Fede	Alcohol use	1	1
329	Russian Fede	DM	0	0
330	Russian Fede	Depression	0	0
331	Russian Fede	Hypertension	0	0
332	Russian Fede	Drug use	0	0
333	Russian Fede	Anxiety	0	0
334	Russian Fede	Malnutrition	0	0
335	Russian Fede	Chron.renal failure	0	0
336	Russian Fede	HCV	0	0
337	Russian Fede	Covid-19	0	0
338	Russian Fede	HBV	0	0
339	Zimbabwe	HIV	5	5
340	Zimbabwe	DM	3	3
341	Zimbabwe	HCV	1	1
342	Zimbabwe	Depression	1	1
343	Zimbabwe	Tobacco use	1	1
344	Zimbabwe	Alcohol use	1	1
345	Zimbabwe	Chron.renal failure	1	1
346	Zimbabwe	HBV	0	0
347	Zimbabwe	Anxiety	0	0
348	Zimbabwe	Covid-19	0	0
349	Zimbabwe	Drug use	0	0
350	Zimbabwe	Hypertension	0	0
351	Zimbabwe	Malnutrition	0	0

## Sheet: MostConcerning
	In your setting, and in your experience, what are the three most common conditions you find in people with TB?
		All respondents included													Top 3 conditions in each country
	1	HIV	244	244											HIV	22	22
	2	DM	176	176											DM	16	16
	3	Alcohol use	125	125											Depression	12	12
	4	Tobacco use	105	105											Alcohol use	11	11
	5	Depression	67	67											Tobacco use	9	9
	6	Chron.renal failure	47	47											Anxiety	7	7
	7	HBV	45	45											HBV	4	4
	8	Anxiety	39	39											HCV	3	3
	9	HCV	23	23											Chron.renal failure	2	2
	10	Malnutrition	12	12											Malnutrition	1	1
	11	Drug use	10	10											Covid19	0	0
	12	Hypertension	1	1											Drug use	0	0
	13	Covid-19	0	0											Hypertension	0	0
	by country
	All respondents included
1	Angola	Depression	1	1
2	Angola	Anxiety	1	1
3	Angola	Tobacco use	1	1
4	Angola	HIV	0	0
5	Angola	DM	0	0
6	Angola	HCV	0	0
7	Angola	HBV	0	0
8	Angola	Alcohol use	0	0
9	Angola	Chron.renal failure	0	0
10	Angola	Covid-19	0	0
11	Angola	Drug use	0	0
12	Angola	Hypertension	0	0
13	Angola	Malnutrition	0	0
14	Bangladesh	DM	4	4
15	Bangladesh	Tobacco use	3	3
16	Bangladesh	HBV	2	2
17	Bangladesh	Anxiety	1	1
18	Bangladesh	HIV	1	1
19	Bangladesh	HCV	0	0
20	Bangladesh	Hypertension	0	0
21	Bangladesh	Chron.renal failure	0	0
22	Bangladesh	Depression	0	0
23	Bangladesh	Malnutrition	0	0
24	Bangladesh	Alcohol use	0	0
25	Bangladesh	Covid-19	0	0
26	Bangladesh	Drug use	0	0
27	Brazil	HIV	74	74
28	Brazil	Alcohol use	53	53
29	Brazil	DM	30	30
30	Brazil	Tobacco use	24	24
31	Brazil	Depression	14	14
32	Brazil	HCV	12	12
33	Brazil	Drug use	10	10
34	Brazil	Chron.renal failure	9	9
35	Brazil	HBV	3	3
36	Brazil	Malnutrition	2	2
37	Brazil	Anxiety	1	1
38	Brazil	Covid-19	0	0
39	Brazil	Hypertension	0	0
40	Central Afri	DM	0	0
41	Central Afri	HIV	0	0
42	Central Afri	Alcohol use	0	0
43	Central Afri	HBV	0	0
44	Central Afri	Anxiety	0	0
45	Central Afri	Hypertension	0	0
46	Central Afri	Drug use	0	0
47	Central Afri	Tobacco use	0	0
48	Central Afri	Malnutrition	0	0
49	Central Afri	HCV	0	0
50	Central Afri	Covid-19	0	0
51	Central Afri	Depression	0	0
52	Central Afri	Chron.renal failure	0	0
53	China	DM	33	33
54	China	HIV	20	20
55	China	HBV	16	16
56	China	Alcohol use	10	10
57	China	Chron.renal failure	7	7
58	China	Tobacco use	6	6
59	China	Anxiety	4	4
60	China	Depression	2	2
61	China	HCV	1	1
62	China	Malnutrition	1	1
63	China	Drug use	0	0
64	China	Covid-19	0	0
65	China	Hypertension	0	0
66	Congo (Brazz	Anxiety	1	1
67	Congo (Brazz	HIV	1	1
68	Congo (Brazz	Depression	1	1
69	Congo (Brazz	HCV	0	0
70	Congo (Brazz	HBV	0	0
71	Congo (Brazz	Covid-19	0	0
72	Congo (Brazz	Malnutrition	0	0
73	Congo (Brazz	Chron.renal failure	0	0
74	Congo (Brazz	Hypertension	0	0
75	Congo (Brazz	DM	0	0
76	Congo (Brazz	Drug use	0	0
77	Congo (Brazz	Alcohol use	0	0
78	Congo (Brazz	Tobacco use	0	0
79	Democratic R	DM	1	1
80	Democratic R	HCV	1	1
81	Democratic R	Chron.renal failure	1	1
82	Democratic R	HIV	0	0
83	Democratic R	HBV	0	0
84	Democratic R	Depression	0	0
85	Democratic R	Anxiety	0	0
86	Democratic R	Tobacco use	0	0
87	Democratic R	Alcohol use	0	0
88	Democratic R	Covid-19	0	0
89	Democratic R	Drug use	0	0
90	Democratic R	Hypertension	0	0
91	Democratic R	Malnutrition	0	0
92	Ethiopia	Depression	1	1
93	Ethiopia	DM	1	1
94	Ethiopia	HIV	1	1
95	Ethiopia	Anxiety	0	0
96	Ethiopia	Tobacco use	0	0
97	Ethiopia	Hypertension	0	0
98	Ethiopia	Covid-19	0	0
99	Ethiopia	HBV	0	0
100	Ethiopia	HCV	0	0
101	Ethiopia	Drug use	0	0
102	Ethiopia	Alcohol use	0	0
103	Ethiopia	Malnutrition	0	0
104	Ethiopia	Chron.renal failure	0	0
105	India	DM	32	32
106	India	HIV	31	31
107	India	Tobacco use	30	30
108	India	Alcohol use	30	30
109	India	Depression	10	10
110	India	Anxiety	6	6
111	India	HCV	3	3
112	India	HBV	3	3
113	India	Chron.renal failure	3	3
114	India	Covid-19	0	0
115	India	Drug use	0	0
116	India	Hypertension	0	0
117	India	Malnutrition	0	0
118	Indonesia	HCV	1	1
119	Indonesia	HIV	1	1
120	Indonesia	Alcohol use	1	1
121	Indonesia	Drug use	0	0
122	Indonesia	Covid-19	0	0
123	Indonesia	Tobacco use	0	0
124	Indonesia	Hypertension	0	0
125	Indonesia	HBV	0	0
126	Indonesia	DM	0	0
127	Indonesia	Chron.renal failure	0	0
128	Indonesia	Anxiety	0	0
129	Indonesia	Depression	0	0
130	Indonesia	Malnutrition	0	0
131	Kenya	HIV	3	3
132	Kenya	DM	3	3
133	Kenya	Depression	3	3
134	Kenya	Alcohol use	3	3
135	Kenya	Anxiety	1	1
136	Kenya	Tobacco use	1	1
137	Kenya	Chron.renal failure	1	1
138	Kenya	HCV	0	0
139	Kenya	HBV	0	0
140	Kenya	Covid-19	0	0
141	Kenya	Drug use	0	0
142	Kenya	Hypertension	0	0
143	Kenya	Malnutrition	0	0
144	Lesotho	HIV	2	2
145	Lesotho	Depression	1	1
146	Lesotho	Tobacco use	1	1
147	Lesotho	Alcohol use	1	1
148	Lesotho	Covid-19	0	0
149	Lesotho	HBV	0	0
150	Lesotho	Hypertension	0	0
151	Lesotho	Drug use	0	0
152	Lesotho	Anxiety	0	0
153	Lesotho	DM	0	0
154	Lesotho	Chron.renal failure	0	0
155	Lesotho	Malnutrition	0	0
156	Lesotho	HCV	0	0
157	Liberia	Anxiety	1	1
158	Liberia	Tobacco use	0	0
159	Liberia	Hypertension	0	0
160	Liberia	HCV	0	0
161	Liberia	Malnutrition	0	0
162	Liberia	Chron.renal failure	0	0
163	Liberia	Depression	0	0
164	Liberia	HBV	0	0
165	Liberia	Covid-19	0	0
166	Liberia	HIV	0	0
167	Liberia	Alcohol use	0	0
168	Liberia	Drug use	0	0
169	Liberia	DM	0	0
170	Mozambique	HIV	9	9
171	Mozambique	Depression	6	6
172	Mozambique	Anxiety	4	4
173	Mozambique	DM	3	3
174	Mozambique	Alcohol use	2	2
175	Mozambique	Tobacco use	2	2
176	Mozambique	HBV	1	1
177	Mozambique	Malnutrition	1	1
178	Mozambique	Chron.renal failure	0	0
179	Mozambique	Covid-19	0	0
180	Mozambique	Drug use	0	0
181	Mozambique	HCV	0	0
182	Mozambique	Hypertension	0	0
183	Myanmar	DM	1	1
184	Myanmar	HIV	1	1
185	Myanmar	Alcohol use	1	1
186	Myanmar	Drug use	0	0
187	Myanmar	Chron.renal failure	0	0
188	Myanmar	Depression	0	0
189	Myanmar	Covid-19	0	0
190	Myanmar	Hypertension	0	0
191	Myanmar	Malnutrition	0	0
192	Myanmar	Tobacco use	0	0
193	Myanmar	HBV	0	0
194	Myanmar	Anxiety	0	0
195	Myanmar	HCV	0	0
196	Namibia	Tobacco use	1	1
197	Namibia	Alcohol use	1	1
198	Namibia	HIV	1	1
199	Namibia	Depression	0	0
200	Namibia	HBV	0	0
201	Namibia	Chron.renal failure	0	0
202	Namibia	HCV	0	0
203	Namibia	Anxiety	0	0
204	Namibia	DM	0	0
205	Namibia	Malnutrition	0	0
206	Namibia	Drug use	0	0
207	Namibia	Hypertension	0	0
208	Namibia	Covid-19	0	0
209	Nigeria	HIV	27	27
210	Nigeria	Tobacco use	9	9
211	Nigeria	HBV	9	9
212	Nigeria	Alcohol use	7	7
213	Nigeria	DM	6	6
214	Nigeria	Chron.renal failure	4	4
215	Nigeria	Anxiety	4	4
216	Nigeria	Depression	2	2
217	Nigeria	HCV	1	1
218	Nigeria	Covid-19	0	0
219	Nigeria	Malnutrition	0	0
220	Nigeria	Drug use	0	0
221	Nigeria	Hypertension	0	0
222	Pakistan	DM	5	5
223	Pakistan	Depression	4	4
224	Pakistan	Anxiety	2	2
225	Pakistan	HIV	2	2
226	Pakistan	Tobacco use	2	2
227	Pakistan	HBV	0	0
228	Pakistan	HCV	0	0
229	Pakistan	Chron.renal failure	0	0
230	Pakistan	Hypertension	0	0
231	Pakistan	Covid-19	0	0
232	Pakistan	Drug use	0	0
233	Pakistan	Alcohol use	0	0
234	Pakistan	Malnutrition	0	0
235	Papua New Gu	HIV	5	5
236	Papua New Gu	DM	3	3
237	Papua New Gu	Malnutrition	3	3
238	Papua New Gu	Anxiety	1	1
239	Papua New Gu	Tobacco use	1	1
240	Papua New Gu	Hypertension	1	1
241	Papua New Gu	Depression	0	0
242	Papua New Gu	HBV	0	0
243	Papua New Gu	Alcohol use	0	0
244	Papua New Gu	Covid-19	0	0
245	Papua New Gu	Chron.renal failure	0	0
246	Papua New Gu	HCV	0	0
247	Papua New Gu	Drug use	0	0
248	Philippines	DM	40	40
249	Philippines	HIV	32	32
250	Philippines	Chron.renal failure	18	18
251	Philippines	Tobacco use	16	16
252	Philippines	Anxiety	7	7
253	Philippines	HBV	5	5
254	Philippines	Depression	5	5
255	Philippines	Alcohol use	5	5
256	Philippines	Malnutrition	1	1
257	Philippines	HCV	0	0
258	Philippines	Drug use	0	0
259	Philippines	Covid-19	0	0
260	Philippines	Hypertension	0	0
261	Sierra Leone	HIV	6	6
262	Sierra Leone	Depression	4	4
263	Sierra Leone	HBV	2	2
264	Sierra Leone	DM	2	2
265	Sierra Leone	Tobacco use	2	2
266	Sierra Leone	Alcohol use	2	2
267	Sierra Leone	HCV	1	1
268	Sierra Leone	Malnutrition	1	1
269	Sierra Leone	Anxiety	0	0
270	Sierra Leone	Chron.renal failure	0	0
271	Sierra Leone	Covid-19	0	0
272	Sierra Leone	Drug use	0	0
273	Sierra Leone	Hypertension	0	0
274	South Africa	DM	2	2
275	South Africa	HIV	2	2
276	South Africa	Anxiety	1	1
277	South Africa	Depression	1	1
278	South Africa	Alcohol use	0	0
279	South Africa	Drug use	0	0
280	South Africa	HBV	0	0
281	South Africa	Chron.renal failure	0	0
282	South Africa	HCV	0	0
283	South Africa	Covid-19	0	0
284	South Africa	Tobacco use	0	0
285	South Africa	Hypertension	0	0
286	South Africa	Malnutrition	0	0
287	Uganda	HIV	16	16
288	Uganda	Depression	9	9
289	Uganda	DM	6	6
290	Uganda	Alcohol use	6	6
291	Uganda	HBV	4	4
292	Uganda	Tobacco use	4	4
293	Uganda	Chron.renal failure	3	3
294	Uganda	HCV	2	2
295	Uganda	Anxiety	2	2
296	Uganda	Malnutrition	2	2
297	Uganda	Covid-19	0	0
298	Uganda	Drug use	0	0
299	Uganda	Hypertension	0	0
300	United Repub	HIV	1	1
301	United Repub	Depression	1	1
302	United Repub	Anxiety	1	1
303	United Repub	Malnutrition	0	0
304	United Repub	Covid-19	0	0
305	United Repub	Alcohol use	0	0
306	United Repub	Hypertension	0	0
307	United Repub	DM	0	0
308	United Repub	HBV	0	0
309	United Repub	Tobacco use	0	0
310	United Repub	Drug use	0	0
311	United Repub	Chron.renal failure	0	0
312	United Repub	HCV	0	0
313	Zambia	HIV	2	2
314	Zambia	Depression	1	1
315	Zambia	Tobacco use	1	1
316	Zambia	Alcohol use	1	1
317	Zambia	HCV	1	1
318	Zambia	Malnutrition	0	0
319	Zambia	HBV	0	0
320	Zambia	DM	0	0
321	Zambia	Hypertension	0	0
322	Zambia	Covid-19	0	0
323	Zambia	Drug use	0	0
324	Zambia	Anxiety	0	0
325	Zambia	Chron.renal failure	0	0
326	Russian Fede	Alcohol use	1	1
327	Russian Fede	HIV	1	1
328	Russian Fede	DM	1	1
329	Russian Fede	Covid-19	0	0
330	Russian Fede	Hypertension	0	0
331	Russian Fede	Depression	0	0
332	Russian Fede	Drug use	0	0
333	Russian Fede	Tobacco use	0	0
334	Russian Fede	HBV	0	0
335	Russian Fede	Anxiety	0	0
336	Russian Fede	HCV	0	0
337	Russian Fede	Malnutrition	0	0
338	Russian Fede	Chron.renal failure	0	0
339	Zimbabwe	HIV	5	5
340	Zimbabwe	DM	3	3
341	Zimbabwe	Depression	1	1
342	Zimbabwe	Anxiety	1	1
343	Zimbabwe	Tobacco use	1	1
344	Zimbabwe	Alcohol use	1	1
345	Zimbabwe	Chron.renal failure	1	1
346	Zimbabwe	Malnutrition	1	1
347	Zimbabwe	HCV	0	0
348	Zimbabwe	HBV	0	0
349	Zimbabwe	Covid-19	0	0
350	Zimbabwe	Drug use	0	0
351	Zimbabwe	Hypertension	0	0

[truncated: 1 more sheets: Capacity]
